# Supplementary material for: 2-[(E)-2-Hy­droxy-5-(trifluoro­meth­oxy)benzyl­idene­amino]-4-methyl­phenol
Source: Acta Crystallogr Sect E Struct Rep Online. 2010 Dec 11;67(Pt 1):o95. doi: 10.1107/S1600536810050579 (PMC3050197; doi:10.1107/S1600536810050579)
Supplement: Supplementary file 1 [file e-67-00o95-sup1.cif]

##############################################################################
###                                                                        ###
###        Electronic paper (Acta Crystallographica Section E)             ###
###                                                                        ###
##############################################################################
#                                                                            #
# This CIF contains the data in a paper accepted for publication in Acta     #
# Crystallographica Section E. It conforms to the requirements of Notes      #
# for Authors for Section E, and has been peer reviewed under the auspices   #
# of the IUCr Commission on Journals.                                        #
#                                                                            #
# Full details of the Crystallographic Information File format               #
# are given in the paper "The Crystallographic Information File (CIF):       #
# a New Standard Archive File for Crystallography" by S. R. Hall, F. H.      #
# Allen and I. D. Brown [Acta Cryst. (1991), A47, 655-685].                  #
#                                                                            #
# The current version of the core CIF dictionary is obtainable from          #
# ftp://ftp.iucr.org/pub/cif_core.dic. The current version number is 2.4.    #
#                                                                            #
# Software is freely available for graphical display of the structure(s) in  #
# this CIF.  For information consult the CIF home page http://www.iucr.org/  #
# cif/home.html                                                              #
#                                                                            #
# This file may be used for bona fide research purposes within the           #
# scientific community so long as proper attribution is given to the journal # 
# article from which it was obtained.                                        #
#                                                                            #
##############################################################################
                                             
data_I
_audit_creation_method     SHELXL-97
_chemical_name_systematic
;
2-[(<i>E</i>)-2-Hydroxy-5-(trifluoromethoxy)benzylideneamino]-4-methylphenol
;
_chemical_name_common     ?
_chemical_formula_moiety     'C15 H12 F3 N O3'
_chemical_formula_sum     'C15 H12 F3 N O3'
_chemical_formula_iupac     'C15 H12 F3 N O3'
_chemical_formula_weight     311.26
_chemical_melting_point     ?
_symmetry_cell_setting     triclinic
_symmetry_space_group_name_H-M     'P -1'
_symmetry_space_group_name_Hall     '-P 1'
loop_
    _symmetry_equiv_pos_as_xyz
    'x, y, z'
    '-x, -y, -z'
_cell_length_a     6.4730(5)
_cell_length_b     8.4435(6)
_cell_length_c     13.0369(9)
_cell_angle_alpha     82.171(6)
_cell_angle_beta     88.034(6)
_cell_angle_gamma     85.622(6)
_cell_volume     703.62(9)
_cell_formula_units_Z     2
_cell_measurement_reflns_used     7349
_cell_measurement_theta_min     1.58
_cell_measurement_theta_max     27.91
_cell_measurement_temperature     293(2)
_exptl_crystal_description     'prism'
_exptl_crystal_colour     'yellow'
_exptl_crystal_size_max     0.580
_exptl_crystal_size_mid     0.267
_exptl_crystal_size_min     0.030
_exptl_crystal_density_diffrn     1.469
_exptl_crystal_density_meas     ?
_exptl_crystal_density_method     'not measured'
_exptl_crystal_F_000     320
_exptl_absorpt_coefficient_mu     0.128
_exptl_absorpt_correction_type     integration
_exptl_absorpt_process_details     '(X-RED32; Stoe & Cie, 2002)'
_exptl_absorpt_correction_T_min     0.953
_exptl_absorpt_correction_T_max     0.995
_exptl_special_details
;
;
_diffrn_ambient_temperature     293(2)
_diffrn_radiation_type     MoK\a
_diffrn_radiation_wavelength     0.71073
_diffrn_radiation_source     'fine-focus sealed tube'
_diffrn_radiation_monochromator     graphite
_diffrn_measurement_device_type     'Stoe IPDS 2'
_diffrn_measurement_method     'rotation method'
_diffrn_detector_area_resol_mean     6.67
_diffrn_reflns_number     11152
_diffrn_reflns_av_R_equivalents     0.0781
_diffrn_reflns_av_sigmaI/netI     0.0784
_diffrn_reflns_theta_min     1.58
_diffrn_reflns_theta_max     26.00
_diffrn_reflns_theta_full     26.00
_diffrn_measured_fraction_theta_max     1.000
_diffrn_measured_fraction_theta_full     1.000
_diffrn_reflns_limit_h_min     -7
_diffrn_reflns_limit_h_max     7
_diffrn_reflns_limit_k_min     -10
_diffrn_reflns_limit_k_max     10
_diffrn_reflns_limit_l_min     -16
_diffrn_reflns_limit_l_max     16
_diffrn_standards_number     ?
_diffrn_standards_interval_count     ?
_diffrn_standards_interval_time     ?
_diffrn_standards_decay_%     ?
_refine_special_details
;
Refinement of <i>F</i>^2^ against ALL reflections. The weighted <i>R</i>-factor
<i>wR</i> and goodness of fit <i>S</i> are based on <i>F</i>^2^, conventional
<i>R</i>-factors <i>R</i> are based on <i>F</i>, with <i>F</i> set to zero for
negative <i>F</i>^2^. The threshold expression of <i>F</i>^2^ >
\s(<i>F</i>^2^) is used only for calculating <i>R</i>-factors(gt) <i>etc</i>.
and is not relevant to the choice of reflections for refinement.
<i>R</i>-factors based on <i>F</i>^2^ are statistically about twice as large
as those based on <i>F</i>, and <i>R</i>- factors based on ALL data will be
even larger.
;
_reflns_number_total     2762
_reflns_number_gt     1328
_reflns_threshold_expression     I>2sigma(I)
_refine_ls_structure_factor_coef     Fsqd
_refine_ls_matrix_type     full
_refine_ls_R_factor_all     0.1311
_refine_ls_R_factor_gt     0.0476
_refine_ls_wR_factor_gt     0.0614
_refine_ls_wR_factor_ref     0.0768
_refine_ls_goodness_of_fit_ref     0.889
_refine_ls_restrained_S_all     0.888
_refine_ls_number_reflns     2762
_refine_ls_number_parameters     236
_refine_ls_number_restraints     3
_refine_ls_hydrogen_treatment     mixed
_refine_ls_weighting_scheme     calc
_refine_ls_weighting_details
                      'w=1/[\s^2^(Fo^2^)+(0.0202P)^2^] where P=(Fo^2^+2Fc^2^)/3'
_atom_sites_solution_hydrogens     geom
_atom_sites_solution_primary     direct
_atom_sites_solution_secondary     difmap
_refine_ls_shift/su_max     0.001
_refine_ls_shift/su_mean     0.000
_refine_diff_density_max     0.104
_refine_diff_density_min     -0.136
_refine_ls_extinction_method     none
_refine_ls_extinction_coef     ?
loop_
    _atom_type_symbol
    _atom_type_description
    _atom_type_scat_dispersion_real
    _atom_type_scat_dispersion_imag
    _atom_type_scat_source
    'C' 'C' 0.0033 0.0016
                         'International Tables Vol C Tables 4.2.6.8 and 6.1.1.4'
    'H' 'H' 0.0000 0.0000
                         'International Tables Vol C Tables 4.2.6.8 and 6.1.1.4'
    'F' 'F' 0.0171 0.0103
                         'International Tables Vol C Tables 4.2.6.8 and 6.1.1.4'
    'N' 'N' 0.0061 0.0033
                         'International Tables Vol C Tables 4.2.6.8 and 6.1.1.4'
    'O' 'O' 0.0106 0.0060
                         'International Tables Vol C Tables 4.2.6.8 and 6.1.1.4'
_computing_data_collection     'X-AREA (Stoe & Cie, 2002)'
_computing_cell_refinement     'X-AREA (Stoe & Cie, 2002)'
_computing_data_reduction     'X-RED32 (Stoe & Cie, 2002)'
_computing_structure_solution     'SHELXS97 (Sheldrick, 2008)'
_computing_structure_refinement     'SHELXL97 (Sheldrick, 2008)'
_computing_molecular_graphics
                  'ORTEP-3 for Windows (Farrugia, 1997) and PLATON (Spek, 2009)'
_computing_publication_material     'WinGX (Farrugia, 1999)'
loop_
    _atom_site_type_symbol
    _atom_site_label
    _atom_site_fract_x
    _atom_site_fract_y
    _atom_site_fract_z
    _atom_site_U_iso_or_equiv
    _atom_site_adp_type
    _atom_site_calc_flag
    _atom_site_refinement_flags
    _atom_site_occupancy
    _atom_site_disorder_assembly
    _atom_site_disorder_group
    C C16 0.9623(6) 0.7727(5) 0.9480(2) 0.0728(9) Uani d D 1 . .
    H H1A -0.054(5) 0.899(4) 0.399(2) 0.114(12) Uiso d . 1 . .
    H H111 0.303(4) 0.857(3) 0.540(2) 0.097(10) Uiso d . 1 . .
    C C1 0.7674(4) 0.9053(3) 0.81076(18) 0.0484(6) Uani d . 1 . .
    C C2 0.5942(4) 0.9960(3) 0.84348(18) 0.0561(7) Uani d . 1 A .
    H H2 0.5980 1.0412 0.9045 0.067 Uiso calc R 1 . .
    C C3 0.4201(4) 1.0184(3) 0.78629(18) 0.0544(7) Uani d . 1 . .
    H H3 0.3059 1.0792 0.8089 0.065 Uiso calc R 1 A .
    C C4 0.4088(4) 0.9514(3) 0.69342(17) 0.0462(6) Uani d . 1 A .
    C C5 0.5886(4) 0.8589(3) 0.66153(16) 0.0427(6) Uani d . 1 . .
    C C6 0.7678(4) 0.8403(3) 0.72199(18) 0.0486(6) Uani d . 1 A .
    H H6 0.8861 0.7830 0.7005 0.058 Uiso calc R 1 . .
    C C7 0.3895(4) 0.7180(3) 0.42719(17) 0.0424(6) Uani d . 1 A .
    C C8 0.1917(4) 0.7462(3) 0.38710(18) 0.0477(6) Uani d . 1 . .
    C C9 0.1518(4) 0.6878(3) 0.29666(19) 0.0592(7) Uani d . 1 . .
    H H9 0.0212 0.7074 0.2680 0.071 Uiso calc R 1 . .
    C C10 0.3056(4) 0.6007(3) 0.2487(2) 0.0602(8) Uani d . 1 . .
    H H10 0.2760 0.5618 0.1879 0.072 Uiso calc R 1 . .
    C C11 0.5026(4) 0.5689(3) 0.28793(18) 0.0500(6) Uani d . 1 . .
    C C12 0.5427(4) 0.6285(3) 0.37817(17) 0.0464(6) Uani d . 1 . .
    H H12 0.6736 0.6087 0.4065 0.056 Uiso calc R 1 . .
    C C13 0.6709(4) 0.4766(3) 0.2318(2) 0.0702(8) Uani d . 1 . .
    H H13A 0.7443 0.5501 0.1838 0.105 Uiso calc R 1 . .
    H H13B 0.6093 0.4019 0.1950 0.105 Uiso calc R 1 . .
    H H13C 0.7657 0.4194 0.2812 0.105 Uiso calc R 1 . .
    C C14 0.5861(4) 0.7821(3) 0.57199(17) 0.0442(6) Uani d . 1 A .
    H H14 0.7059 0.7253 0.5516 0.053 Uiso calc R 1 . .
    F F1A 0.8285(13) 0.808(3) 1.0198(5) 0.120(4) Uani d PD 0.61(5) A 1
    F F2B 0.952(2) 0.6343(7) 0.9169(9) 0.106(3) Uani d PD 0.61(5) A 1
    F F3A 1.1534(11) 0.7647(17) 0.9796(12) 0.103(3) Uani d PD 0.61(5) A 1
    F F1B 0.819(2) 0.769(3) 1.0204(10) 0.141(7) Uani d PD 0.39(5) A 2
    F F2A 0.916(4) 0.6340(8) 0.9273(14) 0.110(6) Uani d PD 0.39(5) A 2
    F F3B 1.122(4) 0.771(3) 1.007(3) 0.154(8) Uani d PD 0.39(5) A 2
    N N1 0.4201(3) 0.7886(2) 0.51702(14) 0.0433(5) Uani d . 1 . .
    O O1 0.0485(3) 0.8293(2) 0.44187(13) 0.0619(5) Uani d . 1 . .
    O O2 0.2431(2) 0.9701(2) 0.63948(12) 0.0576(5) Uani d . 1 . .
    O O33 0.9507(3) 0.8897(2) 0.86952(14) 0.0682(6) Uani d . 1 A .
loop_
    _atom_site_aniso_label
    _atom_site_aniso_U_11
    _atom_site_aniso_U_22
    _atom_site_aniso_U_33
    _atom_site_aniso_U_12
    _atom_site_aniso_U_13
    _atom_site_aniso_U_23
    C16 0.093(3) 0.080(3) 0.0477(19) 0.007(2) -0.0135(18) -0.0181(19)
    C1 0.0470(17) 0.0509(17) 0.0475(14) -0.0074(14) -0.0058(12) -0.0040(13)
    C2 0.0695(19) 0.0587(18) 0.0424(14) -0.0121(15) 0.0007(13) -0.0112(13)
    C3 0.0542(17) 0.0556(18) 0.0531(15) 0.0019(14) 0.0066(13) -0.0113(13)
    C4 0.0469(16) 0.0454(16) 0.0456(14) -0.0011(13) -0.0006(12) -0.0048(12)
    C5 0.0419(16) 0.0447(16) 0.0411(13) -0.0005(13) 0.0000(12) -0.0060(12)
    C6 0.0441(16) 0.0467(16) 0.0540(15) -0.0001(12) -0.0006(12) -0.0049(13)
    C7 0.0465(17) 0.0377(15) 0.0430(14) -0.0025(13) 0.0011(12) -0.0060(11)
    C8 0.0465(16) 0.0452(17) 0.0508(14) -0.0001(13) -0.0013(12) -0.0054(13)
    C9 0.0595(19) 0.0566(18) 0.0634(17) -0.0042(15) -0.0145(14) -0.0108(14)
    C10 0.072(2) 0.0552(19) 0.0583(16) -0.0090(16) -0.0038(15) -0.0207(14)
    C11 0.0616(18) 0.0391(16) 0.0499(14) -0.0065(13) 0.0073(12) -0.0089(12)
    C12 0.0453(16) 0.0418(16) 0.0510(15) 0.0005(13) 0.0001(12) -0.0042(12)
    C13 0.080(2) 0.0564(18) 0.0773(19) -0.0037(16) 0.0181(16) -0.0256(15)
    C14 0.0404(16) 0.0428(16) 0.0470(14) 0.0040(12) 0.0026(12) -0.0023(12)
    F1A 0.153(7) 0.149(9) 0.046(4) 0.051(4) 0.002(4) -0.007(4)
    F2B 0.127(5) 0.085(7) 0.106(5) 0.031(5) -0.024(4) -0.030(5)
    F3A 0.069(6) 0.158(5) 0.078(5) 0.007(3) -0.048(3) -0.003(4)
    F1B 0.190(14) 0.108(9) 0.098(10) 0.030(6) 0.077(11) 0.037(7)
    F2A 0.189(14) 0.045(7) 0.094(8) -0.013(7) -0.087(9) 0.019(6)
    F3B 0.22(2) 0.165(10) 0.082(11) -0.021(10) -0.082(9) -0.007(7)
    N1 0.0387(13) 0.0436(14) 0.0467(12) 0.0048(10) -0.0011(10) -0.0063(10)
    O1 0.0488(11) 0.0748(14) 0.0604(11) 0.0158(10) -0.0036(9) -0.0138(10)
    O2 0.0461(11) 0.0673(13) 0.0592(10) 0.0141(9) -0.0051(9) -0.0173(9)
    O33 0.0648(14) 0.0784(14) 0.0620(12) -0.0158(11) -0.0203(10) -0.0008(11)
_geom_special_details
;
All e.s.d.'s (except the e.s.d. in the dihedral angle between two l.s. planes)
are estimated using the full covariance matrix. The cell e.s.d.'s are taken
into account individually in the estimation of e.s.d.'s in distances, angles
and torsion angles; correlations between e.s.d.'s in cell parameters are only
used when they are defined by crystal symmetry. An approximate (isotropic)
treatment of cell e.s.d.'s is used for estimating e.s.d.'s involving l.s.
planes.
;
loop_
    _geom_bond_atom_site_label_1
    _geom_bond_atom_site_label_2
    _geom_bond_site_symmetry_2
    _geom_bond_distance
    _geom_bond_publ_flag
    C16 F2B . 1.294(5) ?
    C16 F2A . 1.295(5) ?
    C16 F1B . 1.302(6) ?
    C16 F1A . 1.303(5) ?
    C16 F3A . 1.312(5) ?
    C16 F3B . 1.312(6) ?
    C16 O33 . 1.322(3) ?
    C1 C6 . 1.347(3) ?
    C1 C2 . 1.396(3) ?
    C1 O33 . 1.422(3) ?
    C2 C3 . 1.360(3) ?
    C2 H2 . 0.9300 ?
    C3 C4 . 1.411(3) ?
    C3 H3 . 0.9300 ?
    C4 O2 . 1.291(3) ?
    C4 C5 . 1.433(3) ?
    C5 C6 . 1.411(3) ?
    C5 C14 . 1.412(3) ?
    C6 H6 . 0.9300 ?
    C7 C8 . 1.391(3) ?
    C7 C12 . 1.392(3) ?
    C7 N1 . 1.411(3) ?
    C8 O1 . 1.362(3) ?
    C8 C9 . 1.378(3) ?
    C9 C10 . 1.376(3) ?
    C9 H9 . 0.9300 ?
    C10 C11 . 1.383(3) ?
    C10 H10 . 0.9300 ?
    C11 C12 . 1.381(3) ?
    C11 C13 . 1.517(3) ?
    C12 H12 . 0.9300 ?
    C13 H13A . 0.9600 ?
    C13 H13B . 0.9600 ?
    C13 H13C . 0.9600 ?
    C14 N1 . 1.305(3) ?
    C14 H14 . 0.9300 ?
    N1 H111 . 0.98(3) ?
    O1 H1A . 0.99(3) ?
loop_
    _geom_angle_atom_site_label_1
    _geom_angle_atom_site_label_2
    _geom_angle_atom_site_label_3
    _geom_angle_site_symmetry_1
    _geom_angle_site_symmetry_3
    _geom_angle
    _geom_angle_publ_flag
    F2B C16 F1B . . 101.8(16) ?
    F2A C16 F1A . . 105(2) ?
    F2A C16 F3A . . 110.3(14) ?
    F1A C16 F3A . . 111.9(7) ?
    F2B C16 F3B . . 110.6(14) ?
    F1B C16 F3B . . 97.7(19) ?
    F2B C16 O33 . . 111.3(5) ?
    F2A C16 O33 . . 115.5(7) ?
    F1B C16 O33 . . 119.0(11) ?
    F1A C16 O33 . . 108.7(9) ?
    F3A C16 O33 . . 105.6(7) ?
    F3B C16 O33 . . 115.1(14) ?
    C6 C1 C2 . . 121.3(2) ?
    C6 C1 O33 . . 119.5(2) ?
    C2 C1 O33 . . 119.0(2) ?
    C3 C2 C1 . . 120.1(2) ?
    C3 C2 H2 . . 119.9 ?
    C1 C2 H2 . . 119.9 ?
    C2 C3 C4 . . 121.4(2) ?
    C2 C3 H3 . . 119.3 ?
    C4 C3 H3 . . 119.3 ?
    O2 C4 C3 . . 121.8(2) ?
    O2 C4 C5 . . 120.8(2) ?
    C3 C4 C5 . . 117.3(2) ?
    C6 C5 C14 . . 119.7(2) ?
    C6 C5 C4 . . 119.7(2) ?
    C14 C5 C4 . . 120.6(2) ?
    C1 C6 C5 . . 120.1(2) ?
    C1 C6 H6 . . 120.0 ?
    C5 C6 H6 . . 120.0 ?
    C8 C7 C12 . . 120.4(2) ?
    C8 C7 N1 . . 115.3(2) ?
    C12 C7 N1 . . 124.3(2) ?
    O1 C8 C9 . . 124.3(2) ?
    O1 C8 C7 . . 116.8(2) ?
    C9 C8 C7 . . 118.9(2) ?
    C10 C9 C8 . . 119.9(2) ?
    C10 C9 H9 . . 120.1 ?
    C8 C9 H9 . . 120.1 ?
    C9 C10 C11 . . 122.3(2) ?
    C9 C10 H10 . . 118.8 ?
    C11 C10 H10 . . 118.8 ?
    C12 C11 C10 . . 117.7(2) ?
    C12 C11 C13 . . 121.1(2) ?
    C10 C11 C13 . . 121.2(2) ?
    C11 C12 C7 . . 120.7(2) ?
    C11 C12 H12 . . 119.6 ?
    C7 C12 H12 . . 119.6 ?
    C11 C13 H13A . . 109.5 ?
    C11 C13 H13B . . 109.5 ?
    H13A C13 H13B . . 109.5 ?
    C11 C13 H13C . . 109.5 ?
    H13A C13 H13C . . 109.5 ?
    H13B C13 H13C . . 109.5 ?
    N1 C14 C5 . . 121.7(2) ?
    N1 C14 H14 . . 119.1 ?
    C5 C14 H14 . . 119.1 ?
    C14 N1 C7 . . 129.2(2) ?
    C14 N1 H111 . . 114.7(17) ?
    C7 N1 H111 . . 116.0(17) ?
    C8 O1 H1A . . 114.9(17) ?
    C16 O33 C1 . . 116.4(2) ?
loop_
    _geom_torsion_atom_site_label_1
    _geom_torsion_atom_site_label_2
    _geom_torsion_atom_site_label_3
    _geom_torsion_atom_site_label_4
    _geom_torsion_site_symmetry_1
    _geom_torsion_site_symmetry_2
    _geom_torsion_site_symmetry_3
    _geom_torsion_site_symmetry_4
    _geom_torsion
    _geom_torsion_publ_flag
    C6 C1 C2 C3 . . . . 0.9(4) ?
    O33 C1 C2 C3 . . . . 177.2(2) ?
    C1 C2 C3 C4 . . . . 0.1(4) ?
    C2 C3 C4 O2 . . . . 179.0(3) ?
    C2 C3 C4 C5 . . . . -0.1(4) ?
    O2 C4 C5 C6 . . . . -180.0(2) ?
    C3 C4 C5 C6 . . . . -0.9(3) ?
    O2 C4 C5 C14 . . . . -1.9(4) ?
    C3 C4 C5 C14 . . . . 177.2(2) ?
    C2 C1 C6 C5 . . . . -2.0(4) ?
    O33 C1 C6 C5 . . . . -178.2(2) ?
    C14 C5 C6 C1 . . . . -176.1(2) ?
    C4 C5 C6 C1 . . . . 1.9(4) ?
    C12 C7 C8 O1 . . . . 177.5(2) ?
    N1 C7 C8 O1 . . . . -3.8(3) ?
    C12 C7 C8 C9 . . . . -1.8(4) ?
    N1 C7 C8 C9 . . . . 176.9(2) ?
    O1 C8 C9 C10 . . . . -177.9(3) ?
    C7 C8 C9 C10 . . . . 1.3(4) ?
    C8 C9 C10 C11 . . . . -0.2(4) ?
    C9 C10 C11 C12 . . . . -0.3(4) ?
    C9 C10 C11 C13 . . . . -178.2(3) ?
    C10 C11 C12 C7 . . . . -0.3(3) ?
    C13 C11 C12 C7 . . . . 177.7(3) ?
    C8 C7 C12 C11 . . . . 1.3(4) ?
    N1 C7 C12 C11 . . . . -177.3(2) ?
    C6 C5 C14 N1 . . . . 176.1(2) ?
    C4 C5 C14 N1 . . . . -1.9(3) ?
    C5 C14 N1 C7 . . . . -179.0(2) ?
    C8 C7 N1 C14 . . . . 179.2(3) ?
    C12 C7 N1 C14 . . . . -2.1(4) ?
    F2B C16 O33 C1 . . . . 60.1(7) ?
    F2A C16 O33 C1 . . . . 48.0(16) ?
    F1B C16 O33 C1 . . . . -57.8(14) ?
    F1A C16 O33 C1 . . . . -69.6(9) ?
    F3A C16 O33 C1 . . . . 170.2(7) ?
    F3B C16 O33 C1 . . . . -173.1(19) ?
    C6 C1 O33 C16 . . . . -97.4(3) ?
    C2 C1 O33 C16 . . . . 86.3(3) ?
loop_
    _geom_hbond_atom_site_label_D
    _geom_hbond_atom_site_label_H
    _geom_hbond_atom_site_label_A
    _geom_hbond_site_symmetry_A
    _geom_hbond_distance_DH
    _geom_hbond_distance_HA
    _geom_hbond_distance_DA
    _geom_hbond_angle_DHA
    N1 H111 O1 . 0.99(3) 2.16(3) 2.610(3) 106(2)
    N1 H111 O2 . 0.99(3) 1.72(3) 2.546(2) 138(2)
    O1 H1A O2 2_576 0.99(3) 1.63(3) 2.591(2) 164(3)
data_global
_journal_date_recd_electronic     2010-11-01
_journal_date_accepted     2010-12-02
_journal_name_full     'Acta Crystallographica, Section E'
_journal_year     2011
_journal_volume     67
_journal_issue      1
_journal_page_first     o95
_journal_page_last     o95
_journal_paper_category     QO
_journal_coeditor_code     ZQ2072
_publ_contact_author
;
'Asl\?i Tosyal\?i Karada\<g'
Department of Physics
Faculty of Arts and Sciences
Ondokuz May\?is University
Kurupelit
TR-55139
Samsun
Turkey
;
_publ_contact_author_email     'asli.karadag@omu.edu.tr'
_publ_section_title
;
2-[(<i>E</i>)-2-Hydroxy-5-(trifluoromethoxy)benzylideneamino]-4-methylphenol
;
loop_
    _publ_author_name
    _publ_author_address
    'Asl\?i Tosyal\?i Karada\<g'
;
Department of Physics
Faculty of Arts and Sciences
Ondokuz May\?is University
Kurupelit
TR-55139 Samsun
Turkey
;
    'Atalay, \,Sehriman'
;
Department of Physics
Faculty of Arts and Sciences
Ondokuz May\?is University
Kurupelit
TR-55139 Samsun
Turkey
;
    'Hasan Gen\,c'
;
Department of Chemistry
Faculty of Arts and Sciences
Y\"uz\"unc\"u Y\?il Univercity
TR-65250 Van
Turkey
;
