# Supplementary material for: 2-[(E)-2-Hy­droxy-5-(trifluoro­meth­oxy)benzyl­idene­amino]-4-methyl­phenol
Source: Acta Crystallogr Sect E Struct Rep Online. 2010 Dec 11;67(Pt 1):o95. doi: 10.1107/S1600536810050579 (PMC3050197; doi:10.1107/S1600536810050579)
Supplement: Supplementary file 2 [file e-67-00o95-Isup2.hkl]

#
# h,k,l, Fc-squared, Fo-squared, sigma(Fo-squared) and status flag
#
data_I
_shelx_title ' z33 in P -1'
_shelx_refln_list_code          4
_shelx_F_calc_maximum      110.89
_exptl_crystal_F_000       320.00
_reflns_d_resolution_high  0.8107
 
loop_
 _symmetry_equiv_pos_as_xyz
 'x, y, z'
 '-x, -y, -z'
 
_cell_length_a     6.4730
_cell_length_b     8.4435
_cell_length_c    13.0369
_cell_angle_alpha  82.171
_cell_angle_beta   88.034
_cell_angle_gamma  85.622
 
_shelx_F_squared_multiplier     1.000
 
loop_
 _refln_index_h
 _refln_index_k
 _refln_index_l
 _refln_F_squared_calc
 _refln_F_squared_meas
 _refln_F_squared_sigma
 _refln_observed_status
   1   0   0      134.12      119.26      8.42 o
   2   0   0      173.78      167.97      7.67 o
   3   0   0        7.30        9.68      4.89 o
   4   0   0        0.05        1.71      6.04 o
   5   0   0      261.46      265.76      7.47 o
   6   0   0      105.76       94.08      6.37 o
   7   0   0        5.19       21.94     11.89 o
  -7   1   0        0.29        5.46      6.67 o
  -6   1   0      157.19      140.97      6.44 o
  -5   1   0      524.93      525.95      7.28 o
  -4   1   0        9.49       10.57      4.53 o
  -3   1   0        0.24        3.26      4.85 o
  -2   1   0        0.17        0.67      6.36 o
  -1   1   0       10.94        7.44      7.55 o
   0   1   0     1910.15     1973.98     21.03 o
   1   1   0       69.52       70.31      9.52 o
   2   1   0        3.22        9.98      7.93 o
   3   1   0        6.74        9.53      8.09 o
   4   1   0        5.10        8.04      6.46 o
   5   1   0       27.17       26.39      6.65 o
   6   1   0      154.00      168.41     12.82 o
   7   1   0        5.20        7.43      7.11 o
  -7   2   0       15.21       10.83      6.23 o
  -6   2   0        0.00        0.64      6.11 o
  -5   2   0       99.60       96.92      5.37 o
  -4   2   0       42.50       34.61      5.73 o
  -3   2   0        2.26        4.68      4.89 o
  -2   2   0      100.38       99.84      6.34 o
  -1   2   0      185.17      199.64      8.63 o
   0   2   0      786.08      746.71     11.34 o
   1   2   0     4697.84     4608.69     38.80 o
   2   2   0       31.63       27.58      7.03 o
   3   2   0      456.36      459.33      8.50 o
   4   2   0       99.04       96.19     18.31 o
   5   2   0       21.18       13.43      5.23 o
   6   2   0       21.14       17.62      6.20 o
   7   2   0        0.64        1.17      8.52 o
  -7   3   0        6.71        9.76      6.46 o
  -6   3   0        3.51        7.34      5.24 o
  -5   3   0        1.58        5.55      4.93 o
  -4   3   0       67.15       66.58      5.77 o
  -3   3   0       69.36       65.84      5.73 o
  -2   3   0       89.42       83.35      6.25 o
  -1   3   0       21.66       19.77      6.02 o
   0   3   0       31.76       31.60      6.06 o
   1   3   0      629.34      613.76      8.14 o
   2   3   0      221.47      227.56      7.28 o
   3   3   0      273.52      267.99      6.52 o
   4   3   0       11.69       15.26      6.66 o
   5   3   0        5.24       17.43      6.21 o
   6   3   0        6.06       12.23      6.67 o
   7   3   0        0.94       -0.20      6.50 o
  -7   4   0       27.69       27.28      6.09 o
  -6   4   0        3.43        4.67      5.41 o
  -5   4   0       82.35       84.60      5.17 o
  -4   4   0        2.05        2.88      5.32 o
  -3   4   0        2.62        3.33      6.64 o
  -2   4   0      104.68       97.26     12.40 o
  -1   4   0      482.59      474.61      8.25 o
   0   4   0       59.74       74.76      6.35 o
   1   4   0       77.72       66.23      5.55 o
   2   4   0       84.54       79.32      5.32 o
   3   4   0       33.58       37.33      5.02 o
   4   4   0      351.07      367.78      7.09 o
   5   4   0       23.34       27.24      6.33 o
   6   4   0        0.00        2.16      8.07 o
   7   4   0        0.75        5.88      5.77 o
  -6   5   0       18.43       24.19      6.15 o
  -5   5   0        0.00        0.30      6.25 o
  -4   5   0       70.70       57.38      9.13 o
  -3   5   0        4.29        4.75      6.50 o
  -2   5   0      121.37      135.01     13.32 o
  -1   5   0      629.03      643.57      9.05 o
   0   5   0      414.34      405.76      9.37 o
   1   5   0       35.65       38.13      5.07 o
   2   5   0       13.88       17.83      4.65 o
   3   5   0        0.41        1.15      5.75 o
   4   5   0       27.57       27.92      6.24 o
   5   5   0        7.07       20.18      7.92 o
   6   5   0        1.38        4.63      5.85 o
   7   5   0        1.53       -4.40      7.25 o
  -6   6   0        9.14       13.40      7.68 o
  -5   6   0        4.04       10.25      5.81 o
  -4   6   0        0.49        8.12      8.18 o
  -3   6   0       55.81       61.30      5.91 o
  -2   6   0       12.18        8.43      7.47 o
  -1   6   0        0.37       -1.15      6.30 o
   0   6   0        0.00        1.04      5.78 o
   1   6   0        1.10       -1.20      5.09 o
   2   6   0        0.08        7.62      5.68 o
   3   6   0        3.37        4.79      5.04 o
   4   6   0        4.29        3.95      5.55 o
   5   6   0       22.91       21.86      6.12 o
   6   6   0        0.64        0.77      8.38 o
  -5   7   0       13.11       14.29      7.25 o
  -4   7   0        2.58        9.80      6.84 o
  -3   7   0       15.08       24.49      8.21 o
  -2   7   0       10.65        6.76      5.46 o
  -1   7   0       49.48       55.34      5.17 o
   0   7   0        0.02       -0.48      6.02 o
   1   7   0        0.02        2.34      4.72 o
   2   7   0        0.04        8.68      5.57 o
   3   7   0       11.40       12.91      5.26 o
   4   7   0        3.00       -0.77      5.66 o
   5   7   0        9.82        7.92      6.03 o
   6   7   0        0.90        2.12     10.41 o
  -4   8   0        2.34       17.61      8.84 o
  -3   8   0        0.34        3.78      7.27 o
  -2   8   0        2.17       23.46     11.57 o
  -1   8   0        9.18       14.30     10.04 o
   0   8   0       17.42       19.65      6.21 o
   1   8   0       15.11       16.96      6.71 o
   2   8   0        2.27        4.75      5.77 o
   3   8   0        4.20        3.82      4.22 o
   4   8   0        0.99        0.79      5.46 o
   5   8   0        6.35       12.20      6.18 o
  -3   9   0       10.65       22.53      8.96 o
  -2   9   0        0.34        9.54      5.97 o
  -1   9   0        0.55        1.98      8.61 o
   0   9   0        0.04        3.75      5.79 o
   1   9   0        0.26        6.76      6.06 o
   2   9   0       17.68       20.92      6.29 o
   3   9   0       34.70       30.42      5.28 o
   4   9   0        1.82        1.34      6.08 o
  -1  10   0        0.24       -1.77      7.31 o
   0  10   0        0.03        0.91      7.84 o
   1  10   0        0.52        8.05      5.41 o
   2  10   0        4.42       12.07      5.85 o
  -2 -10   1        1.45        0.16      6.22 o
  -1 -10   1        1.88        4.78      7.62 o
   0 -10   1        0.11       -1.14      6.42 o
   1 -10   1        0.87        7.50      6.48 o
  -4  -9   1        4.03        9.21      6.69 o
  -3  -9   1       25.11       24.42      5.67 o
  -2  -9   1        4.07       11.61      6.25 o
  -1  -9   1        0.04        0.33      6.46 o
   0  -9   1       30.49       31.18      5.88 o
   1  -9   1        2.18        7.98      8.57 o
   2  -9   1        5.60       10.02      8.52 o
   3  -9   1        1.21        1.71     12.66 o
  -5  -8   1        5.05        7.17      6.89 o
  -4  -8   1        0.00        3.76      6.42 o
  -3  -8   1        0.13        1.00      5.95 o
  -2  -8   1        4.34        7.87      5.67 o
  -1  -8   1        6.42       11.80      4.65 o
   0  -8   1        0.23       -1.57      5.65 o
   1  -8   1        5.29        2.74      7.96 o
   2  -8   1        0.07       11.40      6.67 o
   3  -8   1        0.02        6.04     11.76 o
   4  -8   1        0.19      -17.15     13.17 o
  -6  -7   1        0.30        9.87      9.38 o
  -5  -7   1        0.06        3.72      6.67 o
  -4  -7   1        1.22        4.25      5.91 o
  -3  -7   1        1.76        6.24      6.76 o
  -2  -7   1       18.78       25.01      4.95 o
  -1  -7   1       62.15       60.12      5.28 o
   0  -7   1        0.49        0.89      5.32 o
   1  -7   1      218.02      217.15      7.90 o
   2  -7   1        1.10       -8.17      6.22 o
   3  -7   1        0.56       -3.55      8.35 o
   4  -7   1        1.40       10.31      6.65 o
   5  -7   1        6.53        3.42      8.83 o
  -6  -6   1        0.27        4.28      7.44 o
  -5  -6   1        1.70       11.31      6.82 o
  -4  -6   1       38.17       43.46      5.10 o
  -3  -6   1        0.67        3.19      6.64 o
  -2  -6   1        0.09        0.30      4.69 o
  -1  -6   1      103.82      105.89      5.15 o
   0  -6   1        0.51       -1.92      5.14 o
   1  -6   1        0.12       -1.78      5.55 o
   2  -6   1        0.32        9.34      7.61 o
   3  -6   1       40.49       37.93      5.82 o
   4  -6   1        3.75        9.47      8.07 o
   5  -6   1       20.73       18.09     12.12 o
   6  -6   1        0.07        3.55      7.81 o
  -7  -5   1        5.41        4.77     13.78 o
  -6  -5   1        0.07       -4.27      5.77 o
  -5  -5   1       21.97       23.16     12.44 o
  -4  -5   1       26.01       31.07      5.41 o
  -3  -5   1        9.57       10.60      5.36 o
  -2  -5   1        5.06        3.68      5.01 o
  -1  -5   1       12.45        9.92      5.02 o
   0  -5   1       24.73       22.55      5.07 o
   1  -5   1      147.90      150.80      6.39 o
   2  -5   1       89.93       79.41     16.20 o
   3  -5   1        2.95       -4.84      6.58 o
   4  -5   1      279.17      280.99      7.67 o
   5  -5   1        2.80        2.49      7.22 o
   6  -5   1        7.15        5.42      5.61 o
  -7  -4   1        5.31       10.72      7.80 o
  -6  -4   1        0.12        6.03      8.17 o
  -5  -4   1       69.89       70.78      5.79 o
  -4  -4   1       19.85       28.38      5.25 o
  -3  -4   1        3.67        0.72      5.30 o
  -2  -4   1       83.66       80.49      5.30 o
  -1  -4   1      574.59      591.40      7.66 o
   0  -4   1        2.24        3.12      5.10 o
   1  -4   1      279.44      289.36      7.63 o
   2  -4   1        2.26        6.30      6.20 o
   3  -4   1       49.19       46.62      6.45 o
   4  -4   1       40.59       44.53      5.87 o
   5  -4   1        5.93       12.71      5.39 o
   6  -4   1       10.76       13.23      5.13 o
   7  -4   1       29.10       28.75      6.14 o
  -7  -3   1        8.08        7.71      7.62 o
  -6  -3   1       61.91       61.34      6.00 o
  -5  -3   1        1.38       -0.24      6.16 o
  -4  -3   1       16.12       27.22      7.89 o
  -3  -3   1       79.96       86.81      5.62 o
  -2  -3   1        1.08       -1.98      5.27 o
  -1  -3   1       43.51       48.74      5.66 o
   0  -3   1      390.59      378.47      7.44 o
   1  -3   1      378.83      387.92      8.12 o
   2  -3   1      169.07      183.26      8.86 o
   3  -3   1       60.44       64.69      5.67 o
   4  -3   1       10.28       10.43      5.05 o
   5  -3   1      376.28      369.86      7.50 o
   6  -3   1       19.96       23.61      5.84 o
   7  -3   1       12.18       10.01      6.52 o
  -7  -2   1        0.02        7.79      6.90 o
  -6  -2   1       90.93       99.48      7.04 o
  -5  -2   1        1.75        2.72      6.58 o
  -4  -2   1        2.88        4.55      7.97 o
  -3  -2   1       10.13       13.87      6.10 o
  -2  -2   1      107.29      110.02      6.59 o
  -1  -2   1     8116.99     8001.12     42.85 o
   0  -2   1     4217.04     4387.87     44.10 o
   1  -2   1      107.43      102.89      7.72 o
   2  -2   1       19.08       32.91      6.07 o
   3  -2   1       45.64       43.27      5.77 o
   4  -2   1       10.99       10.27      5.00 o
   5  -2   1      329.89      316.73      6.14 o
   6  -2   1       20.02       16.33      7.21 o
   7  -2   1        5.73       11.07      6.66 o
  -7  -1   1        0.06        0.62     11.92 o
  -6  -1   1       59.79       62.90      6.40 o
  -5  -1   1        0.01        1.72      5.52 o
  -4  -1   1        6.56       12.23      5.20 o
  -3  -1   1       17.16       13.04      7.25 o
  -2  -1   1      104.49      110.58      8.13 o
  -1  -1   1      739.57      763.71     11.46 o
   0  -1   1       11.42       24.81      8.09 o
   1  -1   1      368.78      380.37     10.65 o
   2  -1   1      361.64      355.35      8.25 o
   3  -1   1       58.02       58.94      5.33 o
   4  -1   1       19.15       17.17      5.20 o
   5  -1   1       54.92       56.24      7.00 o
   6  -1   1        1.38        4.28      5.89 o
   7  -1   1        0.51        0.05      8.04 o
  -7   0   1        2.76        9.88      7.28 o
  -6   0   1      137.30      128.98      7.78 o
  -5   0   1       24.53       21.70      5.47 o
  -4   0   1        9.32        9.62      4.90 o
  -3   0   1        8.80        6.70      4.92 o
  -2   0   1      378.31      363.26      7.49 o
  -1   0   1     8283.36     7967.37    160.89 o
   0   0   1      125.64      128.90     12.88 o
   1   0   1     1354.14     1299.65     29.87 o
   2   0   1      784.11      757.61     13.36 o
   3   0   1       77.58       66.33      6.46 o
   4   0   1       31.00       30.14      6.05 o
   5   0   1       79.09       81.44      6.47 o
   6   0   1        0.60        3.85      6.46 o
   7   0   1        1.68        5.88      8.68 o
  -7   1   1        5.25       11.66      6.71 o
  -6   1   1      293.14      283.87      7.04 o
  -5   1   1        2.03        2.46      5.78 o
  -4   1   1        4.42        6.93      6.21 o
  -3   1   1        0.18        1.69      5.58 o
  -2   1   1      321.55      317.22      6.84 o
  -1   1   1      203.57      197.68      8.55 o
   0   1   1       70.68       74.07      8.82 o
   1   1   1     1625.66     1572.27     35.28 o
   2   1   1       83.26       76.83      7.53 o
   3   1   1      683.57      710.86      9.25 o
   4   1   1      156.15      154.68      6.24 o
   5   1   1      180.85      170.79      8.65 o
   6   1   1        0.02        5.24      6.43 o
   7   1   1        4.61        3.24      6.78 o
  -7   2   1       19.10       19.96      6.71 o
  -6   2   1        3.86        7.68      5.73 o
  -5   2   1       54.87       47.72      5.20 o
  -4   2   1       24.67       18.76      4.45 o
  -3   2   1      177.70      176.45      4.99 o
  -2   2   1      725.64      729.34      8.10 o
  -1   2   1     1334.41     1291.53     42.62 o
   0   2   1     2084.75     2038.95     68.84 o
   1   2   1       77.56       77.21      6.91 o
   2   2   1      151.27      142.43      6.65 o
   3   2   1      305.80      330.14      7.33 o
   4   2   1      420.25      429.71      8.20 o
   5   2   1        0.70       10.29      6.98 o
   6   2   1        0.01        4.38      7.09 o
   7   2   1        4.22        1.86      8.49 o
  -7   3   1        9.29       11.06      6.47 o
  -6   3   1        7.19        9.70      5.23 o
  -5   3   1      185.08      181.38      5.09 o
  -4   3   1       95.88       92.06      5.17 o
  -3   3   1       20.47       20.74      5.59 o
  -2   3   1     1540.16     1600.09     62.45 o
  -1   3   1      666.50      671.51     14.81 o
   0   3   1      120.94      113.13      8.64 o
   1   3   1      202.96      191.93      6.12 o
   2   3   1      119.39      110.67      7.02 o
   3   3   1       69.69       64.96      6.34 o
   4   3   1      150.86      153.25      8.32 o
   5   3   1       17.47       19.61      6.69 o
   6   3   1        9.34        9.90      6.14 o
   7   3   1        1.58        5.31      6.64 o
  -7   4   1        0.98        9.36      6.63 o
  -6   4   1        1.68        3.24      5.62 o
  -5   4   1       35.33       32.65      4.20 o
  -4   4   1      191.85      194.15      6.62 o
  -3   4   1       12.90       15.64      5.19 o
  -2   4   1       25.23       26.49      7.68 o
  -1   4   1      149.71      149.20      6.76 o
   0   4   1       79.33       84.85      5.67 o
   1   4   1       64.70       70.01      5.53 o
   2   4   1       11.23       12.57      5.47 o
   3   4   1       24.78       25.48      5.86 o
   4   4   1        0.28        4.89      6.58 o
   5   4   1       30.55       30.34      6.60 o
   6   4   1        8.47       11.79      8.16 o
   7   4   1        9.83        8.70      7.69 o
  -6   5   1       10.49       10.61      5.44 o
  -5   5   1        0.06        0.72      5.06 o
  -4   5   1       15.98       16.24      5.39 o
  -3   5   1       60.15       53.89      5.27 o
  -2   5   1      179.97      175.63      7.58 o
  -1   5   1       46.98       47.59      5.50 o
   0   5   1        0.02        5.22      5.85 o
   1   5   1       17.06       16.67      5.03 o
   2   5   1      159.41      157.20      5.23 o
   3   5   1        0.01        0.87      5.40 o
   4   5   1        0.86       -2.36      6.01 o
   5   5   1        5.83       17.82      7.76 o
   6   5   1        7.80       17.46      6.66 o
   7   5   1        1.05       11.16      7.28 o
  -6   6   1        4.23        3.31      6.26 o
  -5   6   1        3.52        4.44      5.67 o
  -4   6   1        5.51       10.85      5.57 o
  -3   6   1        8.41       10.02      6.51 o
  -2   6   1        5.81        1.83      6.82 o
  -1   6   1       79.76       84.32      7.83 o
   0   6   1       13.60       13.10      6.32 o
   1   6   1       66.20       67.37      5.20 o
   2   6   1       14.17       14.13      4.46 o
   3   6   1        0.67        3.07      4.71 o
   4   6   1        0.78        7.91      5.27 o
   5   6   1        0.20        7.49      6.93 o
   6   6   1        0.39       -5.94      6.98 o
  -5   7   1        3.63        4.81      7.85 o
  -4   7   1       18.98       18.01      6.72 o
  -3   7   1        1.77        7.97      8.13 o
  -2   7   1        1.98        4.49      5.32 o
  -1   7   1        4.32        9.09      5.36 o
   0   7   1       36.19       34.69      6.11 o
   1   7   1       40.57       51.19      5.92 o
   2   7   1      175.84      176.28      6.18 o
   3   7   1       41.24       39.20      4.89 o
   4   7   1        2.76        2.94      6.03 o
   5   7   1        0.52        6.17      6.02 o
   6   7   1        0.08        5.88      7.72 o
  -4   8   1        3.36       -2.84      8.90 o
  -3   8   1       28.85       29.97      5.86 o
  -2   8   1        3.13        3.65      6.23 o
  -1   8   1       15.89       16.33      5.08 o
   0   8   1       49.39       51.08      5.53 o
   1   8   1        0.00        2.41      5.18 o
   2   8   1       45.81       42.83      4.69 o
   3   8   1        2.69        8.65      6.17 o
   4   8   1        0.02        0.29      5.44 o
   5   8   1        0.64        8.21      5.49 o
  -3   9   1        0.03        3.35      7.12 o
  -2   9   1        3.54       14.34      5.92 o
  -1   9   1        4.66        5.75      6.10 o
   0   9   1        0.82        3.35      5.55 o
   1   9   1        3.14        7.79      6.13 o
   2   9   1        1.64        2.53      5.03 o
   3   9   1        0.74        4.75      5.09 o
   4   9   1        1.09       -0.25      5.82 o
  -1  10   1        1.23        6.79      9.16 o
   0  10   1        1.24        4.35      6.77 o
   1  10   1        0.17        7.75      5.80 o
   2  10   1        0.37        9.30      5.81 o
  -1 -10   2        0.17       -0.49      7.80 o
   0 -10   2        7.38        6.67      6.08 o
  -3  -9   2        0.25       10.50      6.43 o
  -2  -9   2        0.15        3.70      7.22 o
  -1  -9   2        2.18        9.07      6.42 o
   0  -9   2        0.42        0.55      6.00 o
   1  -9   2        0.39       -1.07      7.00 o
   2  -9   2        0.97        7.31      7.22 o
   3  -9   2        0.36        4.98      6.46 o
  -5  -8   2        0.10        0.23      5.94 o
  -4  -8   2        0.01        1.21      6.28 o
  -3  -8   2        0.96       -0.38      6.03 o
  -2  -8   2        6.67        6.71      4.50 o
  -1  -8   2        0.31        6.37      6.78 o
   0  -8   2        1.20        3.31      5.68 o
   1  -8   2        3.48        2.46      6.62 o
   2  -8   2        0.61       -4.38      6.49 o
   3  -8   2       25.92       26.32     15.88 o
   4  -8   2       13.68       15.30      9.20 o
  -6  -7   2        2.79        6.84      9.35 o
  -5  -7   2        5.63        9.02      5.83 o
  -4  -7   2        0.00        2.97      5.44 o
  -3  -7   2        3.14        8.56      5.18 o
  -2  -7   2        6.49        7.81      5.70 o
  -1  -7   2        1.80        3.89      5.00 o
   0  -7   2      311.55      301.04      7.12 o
   1  -7   2       38.80       44.53      6.80 o
   2  -7   2        2.19       -0.55      6.24 o
   3  -7   2       43.19       45.33      6.90 o
   4  -7   2       31.29       39.38     11.72 o
   5  -7   2       15.70       13.85      9.22 o
  -6  -6   2        1.49       10.13      7.41 o
  -5  -6   2       79.10       89.35      7.24 o
  -4  -6   2        3.37       12.65      6.85 o
  -3  -6   2        0.67        3.78      5.62 o
  -2  -6   2       14.52       13.23      4.62 o
  -1  -6   2        0.23        5.90      5.14 o
   0  -6   2       77.91       83.83      6.22 o
   1  -6   2       46.17       53.52      6.76 o
   2  -6   2       63.16       67.76      5.57 o
   3  -6   2        7.97       23.41      8.05 o
   4  -6   2       43.65       38.27      8.06 o
   5  -6   2        6.26       -2.36      7.11 o
  -7  -5   2        0.09       -0.87      9.31 o
  -6  -5   2        3.30       11.75      8.20 o
  -5  -5   2        0.93       -1.84      8.90 o
  -4  -5   2       54.97       56.52      5.37 o
  -3  -5   2        0.37        3.13      6.00 o
  -2  -5   2       37.80       38.08      4.64 o
  -1  -5   2       31.73       35.85      5.26 o
   0  -5   2        6.02        4.74      6.75 o
   1  -5   2       18.20       14.10      6.10 o
   2  -5   2        3.79        7.62      6.40 o
   3  -5   2       45.83       54.86      6.66 o
   4  -5   2        0.32        6.33      7.62 o
   5  -5   2       56.25       57.18      7.30 o
   6  -5   2       20.58       13.66      8.01 o
  -7  -4   2        2.67       10.05      6.37 o
  -6  -4   2        8.62        4.15      6.64 o
  -5  -4   2        4.38       -0.75      9.81 o
  -4  -4   2        0.88       -0.07      4.76 o
  -3  -4   2      197.54      187.95      6.38 o
  -2  -4   2      401.40      388.53      6.76 o
  -1  -4   2       56.00       63.97      5.34 o
   0  -4   2      263.01      256.48      6.23 o
   1  -4   2       22.00       35.42      7.00 o
   2  -4   2        8.43       12.44      7.50 o
   3  -4   2       12.73       21.37      6.57 o
   4  -4   2       40.60       31.44      6.13 o
   5  -4   2       53.76       55.76      5.86 o
   6  -4   2        0.63        3.62      5.64 o
   7  -4   2       16.50       18.53      6.48 o
  -7  -3   2       24.42       23.27      7.35 o
  -6  -3   2        7.78        2.17      6.61 o
  -5  -3   2        0.03       -3.51      7.63 o
  -4  -3   2       14.69       12.47      6.04 o
  -3  -3   2       11.19       11.54      5.79 o
  -2  -3   2       21.49       19.09      5.71 o
  -1  -3   2      115.29      116.96      5.87 o
   0  -3   2      212.62      212.21      6.39 o
   1  -3   2       69.38       67.97      5.63 o
   2  -3   2       18.63       20.29      6.74 o
   3  -3   2       37.88       43.32      5.33 o
   4  -3   2      119.12      120.89      6.17 o
   5  -3   2      279.46      273.29      6.15 o
   6  -3   2        0.57        1.07      5.55 o
   7  -3   2        3.51        0.93      6.55 o
  -7  -2   2       37.57       43.04     10.00 o
  -6  -2   2       89.60       99.47      6.11 o
  -5  -2   2        2.37        6.56      5.63 o
  -4  -2   2       13.25       18.70      7.70 o
  -3  -2   2       85.75       85.16      6.34 o
  -2  -2   2      103.77       99.98      5.93 o
  -1  -2   2    12295.91    12084.68     68.01 o
   0  -2   2    10870.89    10847.02     81.42 o
   1  -2   2      334.43      340.70      9.70 o
   2  -2   2      116.66      119.76      6.49 o
   3  -2   2       30.34       39.52      6.01 o
   4  -2   2      197.77      192.96      7.76 o
   5  -2   2      250.44      247.09      6.12 o
   6  -2   2        0.16        1.92      6.73 o
   7  -2   2        8.02        6.84      7.24 o
  -7  -1   2       55.33       50.49      7.21 o
  -6  -1   2      273.54      263.08     10.96 o
  -5  -1   2        6.92        6.38      6.48 o
  -4  -1   2        1.58        1.88      4.89 o
  -3  -1   2        0.91        4.37      5.21 o
  -2  -1   2       48.18       53.34      5.46 o
  -1  -1   2     3600.53     3601.25     24.83 o
   0  -1   2     1902.54     1885.65     17.14 o
   1  -1   2      281.39      267.70      9.89 o
   2  -1   2      453.70      443.93      8.87 o
   3  -1   2       33.66       26.89      5.72 o
   4  -1   2       97.16       93.70      5.19 o
   5  -1   2      188.63      186.85      6.56 o
   6  -1   2       24.13       26.41      6.05 o
   7  -1   2        0.81        3.02      6.47 o
  -7   0   2        0.72        6.04      8.60 o
  -6   0   2        2.60        3.69      5.63 o
  -5   0   2      185.69      184.46      5.99 o
  -4   0   2        0.37        4.58      5.20 o
  -3   0   2       17.58       20.41      5.31 o
  -2   0   2      624.68      643.87      7.78 o
  -1   0   2     2242.88     2298.25     16.03 o
   0   0   2       13.12       13.48      7.31 o
   1   0   2     2057.14     1928.72     64.05 o
   2   0   2      430.56      419.65      8.60 o
   3   0   2        2.96        1.04      5.83 o
   4   0   2      303.63      311.21      6.73 o
   5   0   2       65.39       80.40      6.04 o
   6   0   2        1.76        8.78      6.33 o
   7   0   2        2.17        4.55      6.11 o
  -7   1   2        0.95        7.34      6.82 o
  -6   1   2        6.65        7.21      5.94 o
  -5   1   2      104.27      107.18      5.08 o
  -4   1   2        1.18        7.63      5.60 o
  -3   1   2      159.77      154.82      4.78 o
  -2   1   2      130.66      126.41      5.53 o
  -1   1   2      204.60      196.05      6.85 o
   0   1   2     1272.24     1243.39     38.57 o
   1   1   2     2202.19     2127.31     68.06 o
   2   1   2      411.52      390.93      9.70 o
   3   1   2      198.28      210.74      6.67 o
   4   1   2       88.93       93.70      6.52 o
   5   1   2       40.19       42.17      6.35 o
   6   1   2        3.66       11.25     10.10 o
   7   1   2        9.50        5.06      5.78 o
  -7   2   2        6.01        8.23      6.18 o
  -6   2   2       20.53       22.80      5.78 o
  -5   2   2       21.44       25.90      4.66 o
  -4   2   2      134.74      143.03      4.95 o
  -3   2   2       72.37       66.98      4.64 o
  -2   2   2       57.67       58.92      5.09 o
  -1   2   2       20.83       22.85      5.69 o
   0   2   2     2907.96     2735.87    114.77 o
   1   2   2      469.35      473.92     11.40 o
   2   2   2        0.49        5.27      6.30 o
   3   2   2      160.12      173.72      6.44 o
   4   2   2      172.81      188.48     18.55 o
   5   2   2        3.17       14.21      7.48 o
   6   2   2        2.95        6.60      7.89 o
   7   2   2       11.38       23.04      7.18 o
  -7   3   2       14.59       15.16      6.44 o
  -6   3   2        3.79        8.78      5.27 o
  -5   3   2       30.30       31.15      4.49 o
  -4   3   2        1.34        1.26      4.77 o
  -3   3   2      162.39      166.37      7.26 o
  -2   3   2     1354.84     1448.80     21.40 o
  -1   3   2      351.23      355.98     12.37 o
   0   3   2      574.11      541.93     24.99 o
   1   3   2     1078.96     1088.55     25.73 o
   2   3   2      149.74      144.46      5.88 o
   3   3   2      110.41      107.04      6.46 o
   4   3   2       13.48       14.06      7.46 o
   5   3   2        1.95        3.16      8.24 o
   6   3   2        8.90       13.18      6.06 o
   7   3   2        2.40        9.89     17.70 o
  -7   4   2       11.07       16.77      6.66 o
  -6   4   2        0.09        5.16      5.36 o
  -5   4   2       12.28       15.63      5.36 o
  -4   4   2       21.98       19.71      5.23 o
  -3   4   2        5.61        8.20      5.07 o
  -2   4   2       46.32       48.13      5.28 o
  -1   4   2       52.49       50.94      5.33 o
   0   4   2       74.42       65.75      5.52 o
   1   4   2       18.75       22.82      5.02 o
   2   4   2       17.44       17.09      5.54 o
   3   4   2       10.45        9.42      5.95 o
   4   4   2       91.42       96.89      6.01 o
   5   4   2        1.55       10.73      6.62 o
   6   4   2        0.26        1.39      6.86 o
   7   4   2        6.92       13.70      8.23 o
  -6   5   2        4.43        9.07      4.88 o
  -5   5   2       11.19       15.37      4.99 o
  -4   5   2        0.21        4.53      5.25 o
  -3   5   2        0.10        2.62      6.26 o
  -2   5   2        3.65        7.98      5.75 o
  -1   5   2      465.68      452.94      6.87 o
   0   5   2      401.65      398.42     14.87 o
   1   5   2       34.63       42.59      5.24 o
   2   5   2      310.31      308.67      9.08 o
   3   5   2        1.93       -1.27      5.18 o
   4   5   2        4.08        4.94      4.72 o
   5   5   2        0.04      -11.25      5.63 o
   6   5   2        6.07        6.80      6.82 o
   7   5   2        8.72       12.86      7.44 o
  -6   6   2        0.19        6.29      6.41 o
  -5   6   2        0.85        1.91      5.17 o
  -4   6   2        0.35        2.99      5.48 o
  -3   6   2        2.61        8.13      6.49 o
  -2   6   2       11.11       16.39      5.50 o
  -1   6   2        8.27       11.39      5.92 o
   0   6   2       12.02       10.42      5.97 o
   1   6   2       17.99       20.93      5.07 o
   2   6   2        3.38        8.44      4.88 o
   3   6   2        9.87       10.21      5.11 o
   4   6   2       28.06       35.39      7.14 o
   5   6   2        0.36        6.37      6.81 o
   6   6   2        2.32        8.53      7.11 o
  -5   7   2       12.31       13.39      5.47 o
  -4   7   2        1.72        6.40      6.95 o
  -3   7   2       13.82       19.06      6.07 o
  -2   7   2       24.10       31.11      5.33 o
  -1   7   2        0.05       -1.13      5.98 o
   0   7   2        0.57       -4.50      5.66 o
   1   7   2       31.51       33.76      5.81 o
   2   7   2       47.04       47.40      4.23 o
   3   7   2       30.95       32.00      5.22 o
   4   7   2        4.65        6.78      5.07 o
   5   7   2       19.94       25.06      5.96 o
   6   7   2        0.22        5.71      9.79 o
  -4   8   2       23.68       20.49      8.87 o
  -3   8   2        6.83        5.65      6.88 o
  -2   8   2        0.00        3.63      5.56 o
  -1   8   2        3.60        5.28      6.28 o
   0   8   2       19.67       17.26      5.34 o
   1   8   2       15.93       23.34      5.88 o
   2   8   2        8.03       11.90      5.24 o
   3   8   2       11.86       11.80      5.88 o
   4   8   2        2.62       12.58      6.10 o
   5   8   2        5.15       13.98      5.91 o
  -3   9   2        0.73       -6.10      6.19 o
  -2   9   2        5.70        6.23      6.80 o
  -1   9   2        0.89        3.64      5.76 o
   0   9   2        3.83       11.31      5.31 o
   1   9   2       11.54       10.81      5.52 o
   2   9   2        5.46        6.14      5.56 o
   3   9   2        1.98        2.04      5.19 o
   4   9   2        3.84        8.58      6.33 o
  -1  10   2        8.10       12.73      7.42 o
   0  10   2       18.67       20.14      5.98 o
   1  10   2       31.06       37.40      6.02 o
   2  10   2        0.08        2.61      5.89 o
  -3  -9   3        0.21        7.45      6.50 o
  -2  -9   3        0.08        4.35      6.43 o
  -1  -9   3       14.59       15.97      6.38 o
   0  -9   3       24.84       25.62      6.07 o
   1  -9   3       17.37       13.35      7.24 o
   2  -9   3        0.86       -5.20      7.23 o
  -4  -8   3        0.73        1.74      7.39 o
  -3  -8   3        0.80        9.95      6.97 o
  -2  -8   3        6.29        7.15      6.04 o
  -1  -8   3        3.24        3.54      5.96 o
   0  -8   3       15.65       11.33      5.52 o
   1  -8   3        6.84        8.99      5.94 o
   2  -8   3       14.92       19.82     11.84 o
   3  -8   3        2.96        4.54      8.64 o
   4  -8   3        9.46       17.69      9.30 o
  -5  -7   3        1.09        2.09      6.51 o
  -4  -7   3        5.13       11.84      5.65 o
  -3  -7   3        6.07       10.68      5.78 o
  -2  -7   3       56.34       52.38      6.75 o
  -1  -7   3       33.11       32.17      5.07 o
   0  -7   3        0.52        3.27      4.87 o
   1  -7   3       15.46       19.34      5.42 o
   2  -7   3        4.00       17.25      8.38 o
   3  -7   3       64.63       65.60      6.24 o
   4  -7   3       15.33       15.74      8.98 o
   5  -7   3        3.82       -2.14      9.29 o
  -6  -6   3       13.66        9.56      9.32 o
  -5  -6   3        3.02        4.95      5.76 o
  -4  -6   3        3.46        6.06      4.64 o
  -3  -6   3       23.78       26.11      4.53 o
  -2  -6   3      201.29      191.73      6.18 o
  -1  -6   3        0.01        1.23      5.14 o
   0  -6   3       45.19       41.03      5.34 o
   1  -6   3        2.40        6.39      7.20 o
   2  -6   3        0.03        5.19      7.78 o
   3  -6   3        8.75        8.37      8.07 o
   4  -6   3       11.46       12.89      6.44 o
   5  -6   3        7.06       13.81      8.58 o
  -6  -5   3        0.83        8.19     12.13 o
  -5  -5   3        0.36        2.20      6.92 o
  -4  -5   3       15.13       18.79      5.23 o
  -3  -5   3        2.41        8.35      5.68 o
  -2  -5   3        0.01        7.03      4.38 o
  -1  -5   3       78.48       81.30      5.85 o
   0  -5   3       40.58       47.72      6.09 o
   1  -5   3        3.70       10.22      5.85 o
   2  -5   3       29.54       23.09      6.31 o
   3  -5   3       75.22       85.13      8.22 o
   4  -5   3      252.36      250.99      9.17 o
   5  -5   3       52.48       45.83      6.09 o
   6  -5   3        5.49        7.96      6.34 o
  -7  -4   3       20.24       24.04      6.59 o
  -6  -4   3       17.71       28.84     11.73 o
  -5  -4   3        0.53       -5.95      5.39 o
  -4  -4   3        6.81       14.55      6.05 o
  -3  -4   3        8.68        6.28      5.97 o
  -2  -4   3      888.63      875.29      9.08 o
  -1  -4   3     4655.20     4617.87     59.60 o
   0  -4   3       30.95       24.68      5.85 o
   1  -4   3      137.08      134.70      5.44 o
   2  -4   3        4.57        5.04      7.23 o
   3  -4   3       11.15       12.42      8.14 o
   4  -4   3      341.29      322.04     11.10 o
   5  -4   3       47.28       51.41      6.66 o
   6  -4   3        1.75        4.94      5.96 o
  -7  -3   3       46.24       39.58      6.52 o
  -6  -3   3       39.92       42.94      8.54 o
  -5  -3   3        0.70       16.90      6.27 o
  -4  -3   3        0.38        9.03      5.99 o
  -3  -3   3        3.19        6.88      5.03 o
  -2  -3   3       48.54       49.69      6.34 o
  -1  -3   3      415.33      412.76      7.20 o
   0  -3   3      196.36      203.86      6.13 o
   1  -3   3       19.35       18.48      5.20 o
   2  -3   3       21.18       22.40      6.78 o
   3  -3   3       10.14       13.80      6.30 o
   4  -3   3      108.92      106.07      5.78 o
   5  -3   3       60.65       58.77      5.99 o
   6  -3   3        5.77        5.91      6.39 o
   7  -3   3        6.60        9.68      7.79 o
  -7  -2   3        5.65        8.12      6.44 o
  -6  -2   3       49.98       47.73      5.88 o
  -5  -2   3        2.65        0.85      6.36 o
  -4  -2   3        0.81        4.98      7.30 o
  -3  -2   3       38.93       38.99      6.80 o
  -2  -2   3       62.35       70.39      4.91 o
  -1  -2   3     1361.21     1299.19     18.07 o
   0  -2   3     1716.71     1693.39     22.12 o
   1  -2   3     1458.71     1434.44     37.08 o
   2  -2   3      182.11      178.33      6.63 o
   3  -2   3      105.68      110.50      5.49 o
   4  -2   3        8.57       12.48      5.12 o
   5  -2   3        4.89        7.28      5.28 o
   6  -2   3        1.61        1.19      5.82 o
   7  -2   3        0.63       -1.37      6.31 o
  -7  -1   3       32.12       34.29      9.20 o
  -6  -1   3        3.17        7.17      6.65 o
  -5  -1   3       18.09       18.24      5.11 o
  -4  -1   3        1.08       -3.05      4.71 o
  -3  -1   3      168.72      169.85      5.99 o
  -2  -1   3        0.26        4.02      5.17 o
  -1  -1   3        3.81        2.30      6.25 o
   0  -1   3       18.38       25.55      7.29 o
   1  -1   3      149.92      149.46      7.42 o
   2  -1   3      225.89      229.90      7.69 o
   3  -1   3        0.03        1.70      5.61 o
   4  -1   3        9.26       15.48      5.41 o
   5  -1   3        7.47        5.78      5.79 o
   6  -1   3        0.13        0.58      5.11 o
   7  -1   3        1.31        2.81      6.45 o
  -7   0   3        0.16        3.23      6.86 o
  -6   0   3       94.37       92.91      5.89 o
  -5   0   3        2.92        3.86      5.37 o
  -4   0   3       66.44       66.96      4.68 o
  -3   0   3       39.49       44.28      5.15 o
  -2   0   3      661.03      677.06      7.24 o
  -1   0   3      292.26      291.19      6.87 o
   0   0   3      920.81      918.10     11.16 o
   1   0   3      111.66      103.47      7.27 o
   2   0   3       88.47       89.05      5.60 o
   3   0   3     3932.81     4001.68    105.29 o
   4   0   3       76.74       66.28      5.05 o
   5   0   3       21.98       26.06      5.61 o
   6   0   3       14.61       22.74      6.32 o
   7   0   3        0.01        0.77      6.81 o
  -7   1   3        3.34       11.53      6.07 o
  -6   1   3        7.14       12.19      5.64 o
  -5   1   3      109.49      116.43      5.74 o
  -4   1   3        6.46        9.72      4.95 o
  -3   1   3      474.28      520.75      5.47 o
  -2   1   3     3248.03     3360.13     35.75 o
  -1   1   3       62.06       72.30      5.28 o
   0   1   3      281.91      267.50      6.59 o
   1   1   3        7.48        5.29      6.42 o
   2   1   3       29.96       34.54      6.06 o
   3   1   3      813.60      825.37     19.34 o
   4   1   3       10.06       10.20      6.40 o
   5   1   3       10.45        9.08      5.57 o
   6   1   3        0.92        4.39      5.79 o
   7   1   3       15.70       15.71      6.11 o
  -7   2   3        2.09        4.26      5.65 o
  -6   2   3       34.87       36.54      6.03 o
  -5   2   3       91.14       90.78      5.86 o
  -4   2   3       31.61       32.70      4.52 o
  -3   2   3      135.89      135.45      4.30 o
  -2   2   3       16.19       21.97      4.77 o
  -1   2   3        0.36        0.66      5.41 o
   0   2   3       22.75       21.85      6.45 o
   1   2   3       18.61       17.77      5.94 o
   2   2   3       26.33       25.59      5.47 o
   3   2   3       15.96       11.33      5.29 o
   4   2   3      282.80      288.88      6.71 o
   5   2   3       13.72       20.78      7.25 o
   6   2   3        2.47       -0.07      5.81 o
   7   2   3        1.57       -2.51      6.67 o
  -7   3   3        1.42       -1.25      6.55 o
  -6   3   3       16.55       24.65      5.92 o
  -5   3   3       47.84       47.27      4.97 o
  -4   3   3       21.89       25.81      4.82 o
  -3   3   3        7.09        7.71      4.40 o
  -2   3   3        7.18        7.96      5.06 o
  -1   3   3       95.93       90.72      6.33 o
   0   3   3       23.50       31.83      5.34 o
   1   3   3       76.27       71.56      6.48 o
   2   3   3        3.90        6.18      5.75 o
   3   3   3        1.29        5.64      5.45 o
   4   3   3      123.97      129.01      6.63 o
   5   3   3       78.17       74.81      6.95 o
   6   3   3        0.61       -1.88      6.71 o
   7   3   3        9.14       12.58      7.38 o
  -7   4   3        0.00        5.20      5.96 o
  -6   4   3        0.28        1.49      4.92 o
  -5   4   3       32.52       35.85      5.19 o
  -4   4   3        1.28        5.04      4.58 o
  -3   4   3       36.90       37.89      6.72 o
  -2   4   3      437.86      441.44      7.86 o
  -1   4   3        7.00        7.60      5.53 o
   0   4   3        0.84        3.14      5.39 o
   1   4   3      253.43      254.14      6.96 o
   2   4   3      129.48      125.42      4.84 o
   3   4   3       12.47        8.31      5.20 o
   4   4   3       41.08       43.70      5.57 o
   5   4   3       22.78       30.46      5.58 o
   6   4   3       15.01       28.81      9.57 o
   7   4   3        8.21       10.39      9.09 o
  -6   5   3       11.66        5.56      5.70 o
  -5   5   3       15.61       13.54      4.54 o
  -4   5   3       23.24       19.58      5.16 o
  -3   5   3       17.57       16.06      6.96 o
  -2   5   3        3.57        2.21      5.14 o
  -1   5   3       12.43       17.31      5.72 o
   0   5   3        6.45        7.69      4.46 o
   1   5   3      938.62      971.65     24.82 o
   2   5   3      312.44      326.25     11.78 o
   3   5   3        0.38        5.29      5.29 o
   4   5   3        1.24       10.62      4.75 o
   5   5   3        0.07       -7.57      6.87 o
   6   5   3        7.64       15.32      7.74 o
   7   5   3       12.98       15.31      9.19 o
  -6   6   3        0.52        1.04      5.07 o
  -5   6   3        4.32        7.56      4.61 o
  -4   6   3       58.50       55.28      5.49 o
  -3   6   3        2.15        9.85      7.01 o
  -2   6   3        0.18        2.75      6.07 o
  -1   6   3        0.02        1.46      5.98 o
   0   6   3      109.90      108.14      5.63 o
   1   6   3       32.65       32.53      4.71 o
   2   6   3       24.40       25.51      5.53 o
   3   6   3       59.76       66.87      5.97 o
   4   6   3        2.30        4.48      5.09 o
   5   6   3        8.14       14.87      5.17 o
   6   6   3        5.59       15.82      7.05 o
  -5   7   3        1.48        4.71      5.72 o
  -4   7   3        0.49        4.93      5.45 o
  -3   7   3       24.08       28.96      5.44 o
  -2   7   3        2.27        6.09      5.78 o
  -1   7   3        1.55        5.84      5.86 o
   0   7   3       23.89       23.33      5.14 o
   1   7   3        2.76        8.08      5.77 o
   2   7   3        0.10       10.56      5.14 o
   3   7   3       22.27       26.81      5.71 o
   4   7   3        3.70        7.92      5.18 o
   5   7   3        6.41       10.13      5.97 o
   6   7   3        6.59        6.14     11.06 o
  -4   8   3        0.01        7.17      7.06 o
  -3   8   3        0.16        0.90      6.21 o
  -2   8   3       53.90       64.75      6.42 o
  -1   8   3       13.34       16.99      5.47 o
   0   8   3        2.87       12.20      5.93 o
   1   8   3        0.07        2.86      5.01 o
   2   8   3        4.05       14.15      5.02 o
   3   8   3        1.60        9.94      5.79 o
   4   8   3        2.58        3.41      4.83 o
   5   8   3       12.61       13.88      5.66 o
  -3   9   3        3.20       10.90      8.89 o
  -2   9   3        1.38        4.71      7.06 o
  -1   9   3        0.74        4.25      5.58 o
   0   9   3        1.84        1.58      6.34 o
   1   9   3        0.26        3.68      5.41 o
   2   9   3        1.22       12.16      5.41 o
   3   9   3        0.61        8.08      5.14 o
   4   9   3        0.15       12.33      6.57 o
  -1  10   3       13.70       14.52      5.56 o
   0  10   3      125.69      114.09      6.48 o
   1  10   3       64.65       61.42      5.55 o
   2  10   3        0.76        1.88      6.60 o
  -3  -9   4        0.03       -2.90      6.63 o
  -2  -9   4        0.00        7.31      6.04 o
  -1  -9   4       15.31       12.32      5.92 o
   0  -9   4       28.45       27.74      7.28 o
   1  -9   4        0.34       -2.06      7.62 o
   2  -9   4       11.84       11.70      9.06 o
  -4  -8   4        0.10        2.42      5.79 o
  -3  -8   4       15.56       15.10      5.37 o
  -2  -8   4       15.38       15.21      6.06 o
  -1  -8   4       24.33       22.09      6.10 o
   0  -8   4        2.34        7.63      5.06 o
   1  -8   4        0.30       -2.50      8.21 o
   2  -8   4        5.51        8.45      8.28 o
   3  -8   4        0.22        1.60     10.83 o
  -5  -7   4        5.28        1.68      7.39 o
  -4  -7   4        0.63        1.25      6.02 o
  -3  -7   4        7.38       10.54      5.80 o
  -2  -7   4        0.05        2.46      5.10 o
  -1  -7   4        1.93       -1.19      5.71 o
   0  -7   4        1.04       -0.10      5.68 o
   1  -7   4        0.01       -1.97      5.99 o
   2  -7   4        2.46        0.22      7.83 o
   3  -7   4        0.93       21.82      8.52 o
   4  -7   4       64.78       67.30      8.91 o
  -6  -6   4        0.75       -3.23      6.61 o
  -5  -6   4        0.05        2.41      6.42 o
  -4  -6   4       14.65       15.21      5.84 o
  -3  -6   4        0.27        4.95      5.67 o
  -2  -6   4       39.68       38.48      4.80 o
  -1  -6   4      212.78      200.61      6.37 o
   0  -6   4       13.86       15.95      5.09 o
   1  -6   4       21.63       17.88      5.28 o
   2  -6   4       15.49       19.44      7.79 o
   3  -6   4       12.19       13.32      7.92 o
   4  -6   4       85.99      100.95      6.88 o
   5  -6   4        0.51        1.72      7.09 o
  -6  -5   4        0.17       -0.81      8.57 o
  -5  -5   4        3.20        3.22      6.49 o
  -4  -5   4        0.11        3.48      5.27 o
  -3  -5   4        3.73       12.40      5.67 o
  -2  -5   4        9.48       10.05      4.79 o
  -1  -5   4        4.87        4.08      4.59 o
   0  -5   4        4.50        6.10      5.37 o
   1  -5   4       15.56       16.67      5.64 o
   2  -5   4        0.04        8.93      7.59 o
   3  -5   4        2.17        0.92      6.66 o
   4  -5   4       29.09       33.68      5.82 o
   5  -5   4       11.26       13.43      6.68 o
   6  -5   4        0.03        6.41      7.41 o
  -7  -4   4       21.11       16.08      7.68 o
  -6  -4   4        3.04        5.78      8.23 o
  -5  -4   4        1.43        8.43      5.55 o
  -4  -4   4        0.17       -1.76      5.56 o
  -3  -4   4       24.49       32.94      5.18 o
  -2  -4   4     1057.52     1021.14     18.15 o
  -1  -4   4      700.81      680.33     11.58 o
   0  -4   4      181.48      175.13      5.59 o
   1  -4   4        5.02       10.38      4.86 o
   2  -4   4       40.38       44.56      5.81 o
   3  -4   4       28.48       29.98      8.12 o
   4  -4   4      152.15      143.27      6.32 o
   5  -4   4        2.00        5.10      5.66 o
   6  -4   4        2.98        7.07      6.13 o
  -7  -3   4       81.69       73.59      6.96 o
  -6  -3   4        3.95       -7.67      7.50 o
  -5  -3   4        3.66       12.12      5.68 o
  -4  -3   4        1.60        7.10      4.89 o
  -3  -3   4       68.27       76.03      5.07 o
  -2  -3   4      540.40      545.86     10.15 o
  -1  -3   4       37.75       32.14      4.77 o
   0  -3   4      330.38      320.41      6.28 o
   1  -3   4       47.37       48.51      4.92 o
   2  -3   4       86.54       89.49      5.82 o
   3  -3   4        1.65        1.18      4.90 o
   4  -3   4      282.45      275.22     10.19 o
   5  -3   4        0.47       -0.46      5.85 o
   6  -3   4        8.14        5.14      5.78 o
   7  -3   4        3.44        2.94      6.71 o
  -7  -2   4        0.52       10.58      6.41 o
  -6  -2   4       49.16       52.58      6.91 o
  -5  -2   4       15.66       14.98      5.04 o
  -4  -2   4        1.37       -2.20      5.86 o
  -3  -2   4      310.64      303.08      5.94 o
  -2  -2   4       52.04       53.87      4.24 o
  -1  -2   4      752.81      747.61     10.51 o
   0  -2   4      218.92      211.86      5.91 o
   1  -2   4       49.00       41.15      6.20 o
   2  -2   4      172.40      177.89      6.69 o
   3  -2   4       86.01      103.21      6.25 o
   4  -2   4        2.44        7.19      4.95 o
   5  -2   4        2.30        6.32      5.46 o
   6  -2   4        0.00       -1.76      6.01 o
   7  -2   4        1.90        4.40      6.74 o
  -7  -1   4        0.09        2.34      6.24 o
  -6  -1   4       42.96       46.67      5.56 o
  -5  -1   4       27.98       33.42      4.54 o
  -4  -1   4        1.58        0.45      4.24 o
  -3  -1   4      348.96      364.65      5.86 o
  -2  -1   4        2.34        3.08      4.18 o
  -1  -1   4       14.43       15.55      5.18 o
   0  -1   4        1.83        5.97      5.55 o
   1  -1   4      886.57      839.96     21.15 o
   2  -1   4      970.47     1003.87     26.87 o
   3  -1   4      205.37      210.09      5.84 o
   4  -1   4        3.33       10.72      5.82 o
   5  -1   4       20.94       23.34      5.80 o
   6  -1   4       22.07       15.70      5.88 o
   7  -1   4        4.41        4.64      6.68 o
  -7   0   4        8.36        4.49      5.64 o
  -6   0   4        2.18        4.37      5.61 o
  -5   0   4       39.75       37.56      4.77 o
  -4   0   4        3.02        5.44      4.61 o
  -3   0   4       14.57       16.84      4.41 o
  -2   0   4       80.78       81.45      4.65 o
  -1   0   4      201.70      204.38      5.80 o
   0   0   4      191.78      192.13      7.58 o
   1   0   4       56.61       59.93      6.61 o
   2   0   4      389.74      377.28     13.47 o
   3   0   4      102.40       96.41      5.98 o
   4   0   4      139.69      147.11      6.31 o
   5   0   4        1.67       10.81      5.82 o
   6   0   4       63.69       54.64      6.08 o
   7   0   4        0.60       11.15      7.56 o
  -7   1   4        4.59        5.18      6.11 o
  -6   1   4        4.54        7.81      5.12 o
  -5   1   4       19.30       24.46      5.74 o
  -4   1   4       75.85       75.39      5.19 o
  -3   1   4     1607.94     1675.78     17.15 o
  -2   1   4        1.97        5.28      4.23 o
  -1   1   4     1207.73     1165.28      8.57 o
   0   1   4     1722.19     1766.50     35.16 o
   1   1   4       13.04       12.12      5.23 o
   2   1   4       12.80       13.60      6.21 o
   3   1   4       22.02       24.23      5.83 o
   4   1   4        0.08        1.43      5.47 o
   5   1   4       13.83       17.89      6.11 o
   6   1   4        0.01        1.92      5.62 o
   7   1   4       11.63       16.09      6.80 o
  -7   2   4        1.04        0.05      5.90 o
  -6   2   4        4.13        6.84      5.98 o
  -5   2   4       12.45       13.29      5.45 o
  -4   2   4        8.65       11.39      4.31 o
  -3   2   4        0.13        2.63      4.23 o
  -2   2   4       29.30       35.13      4.90 o
  -1   2   4       46.58       52.51      4.65 o
   0   2   4      792.84      782.77     27.34 o
   1   2   4      604.34      597.05     17.21 o
   2   2   4        9.74       13.61      4.48 o
   3   2   4      301.82      302.23      7.94 o
   4   2   4        2.09        5.77      4.67 o
   5   2   4        1.22        4.57      6.40 o
   6   2   4       26.43       27.38      6.33 o
   7   2   4       12.17       16.19      8.76 o
  -7   3   4        3.75        7.37      6.80 o
  -6   3   4       13.48       19.78      5.90 o
  -5   3   4        4.18        7.94      4.58 o
  -4   3   4        0.65        2.29      4.91 o
  -3   3   4       42.89       45.30      4.59 o
  -2   3   4      515.39      536.23      5.80 o
  -1   3   4        2.17        5.65      4.79 o
   0   3   4      910.05      896.42     44.10 o
   1   3   4      370.50      358.57     10.26 o
   2   3   4      176.76      180.54      6.56 o
   3   3   4        0.99        3.09      4.94 o
   4   3   4       13.40       19.25      5.48 o
   5   3   4        0.38        2.61      6.29 o
   6   3   4       54.71       49.07      7.12 o
   7   3   4        5.89        2.00      7.26 o
  -6   4   4        0.09       -0.53      4.94 o
  -5   4   4        0.02        3.87      4.58 o
  -4   4   4       24.52       30.71      5.10 o
  -3   4   4        0.65        8.37      4.68 o
  -2   4   4       26.78       29.95      5.63 o
  -1   4   4      408.20      409.21     21.83 o
   0   4   4       62.87       63.98      5.05 o
   1   4   4      711.47      735.11     28.75 o
   2   4   4      318.16      312.41     10.31 o
   3   4   4       37.62       35.23      5.22 o
   4   4   4        9.04        0.21      6.53 o
   5   4   4       14.38       19.22      5.78 o
   6   4   4        6.25       11.07      6.24 o
   7   4   4        0.35        3.98      7.40 o
  -6   5   4        0.02        2.20      5.38 o
  -5   5   4       16.63       15.01      5.49 o
  -4   5   4        1.99        0.91      4.72 o
  -3   5   4        0.74        7.91      4.64 o
  -2   5   4       57.57       53.96      5.43 o
  -1   5   4       54.04       56.38      5.92 o
   0   5   4      188.23      197.55      6.24 o
   1   5   4        0.05       -0.25      5.14 o
   2   5   4       81.50       83.09      5.08 o
   3   5   4        1.88        9.41      5.79 o
   4   5   4       20.04       20.90      5.28 o
   5   5   4       46.48       50.65      6.55 o
   6   5   4       11.76       16.07      7.06 o
   7   5   4        0.53        9.22      7.47 o
  -5   6   4        6.39        6.72      5.09 o
  -4   6   4       45.62       40.92      4.71 o
  -3   6   4       39.44       45.90      4.78 o
  -2   6   4        3.64        2.07      5.66 o
  -1   6   4       24.54       25.68      5.80 o
   0   6   4       39.91       37.07      4.93 o
   1   6   4      118.37      116.37      4.95 o
   2   6   4       30.63       36.11      5.23 o
   3   6   4       22.30       22.08      5.79 o
   4   6   4        2.44        2.82      5.52 o
   5   6   4       19.83       18.16      5.79 o
   6   6   4       12.32        6.59      8.69 o
  -5   7   4        0.14        1.72      5.59 o
  -4   7   4        6.00        5.64      4.72 o
  -3   7   4       22.26       23.08      5.42 o
  -2   7   4        0.21        3.19      5.38 o
  -1   7   4       29.65       31.23      4.83 o
   0   7   4       14.56       21.29      5.29 o
   1   7   4        0.56        1.20      5.86 o
   2   7   4        7.97        8.10      5.90 o
   3   7   4        1.47        9.89      4.59 o
   4   7   4        6.56       13.36      5.23 o
   5   7   4       67.80       73.72      6.02 o
   6   7   4       25.90       14.67      7.53 o
  -4   8   4        0.03        9.77      7.11 o
  -3   8   4       26.46       27.05      5.71 o
  -2   8   4       18.58       17.18      5.48 o
  -1   8   4      105.99      112.28      5.69 o
   0   8   4      233.61      247.00      8.41 o
   1   8   4        7.11        9.27      4.37 o
   2   8   4        0.10       -1.64      4.85 o
   3   8   4        1.92        6.45      5.51 o
   4   8   4        1.69       -1.71      5.06 o
   5   8   4       67.68       63.26      7.33 o
  -3   9   4        0.34        2.87      6.55 o
  -2   9   4        4.83       12.42      6.87 o
  -1   9   4        1.51        0.12      4.95 o
   0   9   4       31.55       40.23      5.60 o
   1   9   4        7.04        9.05      5.99 o
   2   9   4        0.09        1.44      5.02 o
   3   9   4        0.15       -2.21      6.39 o
   4   9   4        0.09        2.06      5.91 o
  -1  10   4        2.98        4.77      6.09 o
   0  10   4       19.97       17.76      5.42 o
   1  10   4        0.47       -0.69      5.28 o
   2  10   4        0.11        6.76      5.92 o
  -2  -9   5        0.15        3.48      5.99 o
  -1  -9   5        2.45        9.07      6.91 o
   0  -9   5        0.76        3.97      5.76 o
   1  -9   5        1.72        5.58      9.20 o
  -4  -8   5        0.60       -1.28      6.07 o
  -3  -8   5       43.60       35.97      6.38 o
  -2  -8   5        1.98        4.07      6.14 o
  -1  -8   5        2.17        1.21      6.21 o
   0  -8   5        1.48       -0.05      5.92 o
   1  -8   5        4.31        6.76      5.87 o
   2  -8   5        1.84        7.04      8.42 o
   3  -8   5       10.33        0.40      7.39 o
  -5  -7   5        1.17        1.55      5.57 o
  -4  -7   5        0.00        7.72      6.21 o
  -3  -7   5        6.87        7.24      4.83 o
  -2  -7   5        0.00        4.60      5.28 o
  -1  -7   5        0.14        3.45      5.77 o
   0  -7   5        5.98        9.99      5.17 o
   1  -7   5        0.23        0.46      5.34 o
   2  -7   5        0.16        4.31      6.51 o
   3  -7   5      128.32      129.09     22.64 o
   4  -7   5       28.70       21.62      6.41 o
  -5  -6   5        0.47        5.75      6.89 o
  -4  -6   5        6.72       15.37      5.33 o
  -3  -6   5       74.45       66.58      4.92 o
  -2  -6   5      879.54      847.25     14.09 o
  -1  -6   5       77.98       74.49      5.15 o
   0  -6   5        5.69        8.03      5.26 o
   1  -6   5        7.30        5.41      6.57 o
   2  -6   5        2.05       -0.84      6.25 o
   3  -6   5      125.06      136.92     16.00 o
   4  -6   5       62.22       71.68     14.77 o
   5  -6   5        0.03        6.78      6.30 o
  -6  -5   5        0.16        4.67      9.91 o
  -5  -5   5        0.81        6.57      5.64 o
  -4  -5   5        0.20       -4.53      5.37 o
  -3  -5   5        8.60       15.83      5.49 o
  -2  -5   5      131.96      125.97      4.95 o
  -1  -5   5       66.89       68.32      5.91 o
   0  -5   5        3.54        8.58      5.09 o
   1  -5   5        5.88       15.82      6.18 o
   2  -5   5        3.39        1.84      7.00 o
   3  -5   5       33.21       30.56      6.76 o
   4  -5   5       67.41       71.41      7.49 o
   5  -5   5        0.09        1.29      6.99 o
   6  -5   5        3.77        8.86      9.51 o
  -6  -4   5       19.01       15.48      8.25 o
  -5  -4   5        0.08       10.46      6.17 o
  -4  -4   5        0.34       -0.59      4.73 o
  -3  -4   5        1.18        5.92      5.71 o
  -2  -4   5        0.03        3.81      5.41 o
  -1  -4   5        8.05        8.20      4.54 o
   0  -4   5       79.91       87.24      5.93 o
   1  -4   5      328.23      320.92      8.77 o
   2  -4   5       31.62       31.76      5.79 o
   3  -4   5        2.84        7.74      6.77 o
   4  -4   5        8.46       12.38      6.54 o
   5  -4   5        8.58       18.96      6.40 o
   6  -4   5        0.58       -3.09      6.25 o
  -7  -3   5        0.41        5.86      5.91 o
  -6  -3   5       11.56       20.21      8.07 o
  -5  -3   5        0.23        3.11      5.26 o
  -4  -3   5       11.81       16.82      5.09 o
  -3  -3   5        0.47        5.46      4.58 o
  -2  -3   5        0.00        8.54      4.87 o
  -1  -3   5       66.63       66.54      5.36 o
   0  -3   5      252.37      246.62      6.25 o
   1  -3   5      352.00      354.62      9.16 o
   2  -3   5        7.47        9.16      5.10 o
   3  -3   5        4.77        6.95      5.33 o
   4  -3   5        1.13        9.17      5.58 o
   5  -3   5        2.93        4.77      4.91 o
   6  -3   5        1.18        6.78      5.92 o
  -7  -2   5       10.83        3.18      5.38 o
  -6  -2   5        9.15        7.04      6.39 o
  -5  -2   5        9.28       10.70      4.33 o
  -4  -2   5        1.19        2.58      4.70 o
  -3  -2   5       68.83       72.93      5.20 o
  -2  -2   5       12.70       10.60      4.85 o
  -1  -2   5      329.21      333.97      6.95 o
   0  -2   5      682.06      683.37      8.01 o
   1  -2   5      255.39      241.47      6.59 o
   2  -2   5      718.19      744.52     18.40 o
   3  -2   5      382.61      385.71      9.97 o
   4  -2   5       35.45       40.20      5.89 o
   5  -2   5        0.34        1.03      5.27 o
   6  -2   5       10.36       14.43      6.10 o
   7  -2   5        0.02        0.30      6.64 o
  -7  -1   5        0.22        4.93      6.38 o
  -6  -1   5       25.12       25.86      4.97 o
  -5  -1   5        1.86       -5.26      4.77 o
  -4  -1   5      221.88      225.37      5.14 o
  -3  -1   5      695.83      721.13      7.14 o
  -2  -1   5      163.09      170.69      6.29 o
  -1  -1   5        0.02        1.57      5.50 o
   0  -1   5        7.38       10.24      5.10 o
   1  -1   5       18.47       12.79      5.46 o
   2  -1   5      442.84      467.79     17.18 o
   3  -1   5        0.91        3.24      4.28 o
   4  -1   5       29.00       31.15      5.01 o
   5  -1   5        0.21        1.54      5.49 o
   6  -1   5        8.85       13.91      6.00 o
   7  -1   5        0.52        1.12      6.39 o
  -7   0   5        0.64       -1.85      7.33 o
  -6   0   5        0.81        2.15      5.00 o
  -5   0   5       78.18       77.50      5.24 o
  -4   0   5       41.16       39.42      4.55 o
  -3   0   5       72.36       79.03      4.28 o
  -2   0   5      279.23      285.51      5.21 o
  -1   0   5        0.85        1.40      4.61 o
   0   0   5      229.34      218.26      5.25 o
   1   0   5       56.85       53.06      5.01 o
   2   0   5      644.71      654.56     17.22 o
   3   0   5        5.54        8.50      4.48 o
   4   0   5      110.71      108.33      6.18 o
   5   0   5       21.17       25.90      5.26 o
   6   0   5        0.01        2.73      4.81 o
   7   0   5        0.01        3.48      6.64 o
  -7   1   5        6.10       14.58      7.13 o
  -6   1   5        3.24        8.50      5.81 o
  -5   1   5        0.25        4.20      5.48 o
  -4   1   5        0.00       -4.30      3.90 o
  -3   1   5      150.21      147.55      5.84 o
  -2   1   5       16.69       14.00      4.03 o
  -1   1   5      122.01      124.20      4.29 o
   0   1   5      144.83      153.54      4.51 o
   1   1   5      276.87      262.05      6.56 o
   2   1   5       84.36       79.53      6.47 o
   3   1   5      209.46      214.73      8.44 o
   4   1   5       78.99       88.55      6.24 o
   5   1   5       12.03       16.53      5.70 o
   6   1   5        7.93        5.30      6.22 o
   7   1   5        0.24        3.48      6.29 o
  -7   2   5        0.78       -1.54      6.92 o
  -6   2   5       26.83       25.36      5.99 o
  -5   2   5        1.97        7.27      4.48 o
  -4   2   5       10.45       12.47      4.57 o
  -3   2   5       18.11       20.24      3.94 o
  -2   2   5      160.59      157.15      4.89 o
  -1   2   5      203.32      202.89      5.57 o
   0   2   5      187.01      196.89      5.59 o
   1   2   5       38.05       38.60      4.40 o
   2   2   5       68.42       70.80      5.08 o
   3   2   5      485.19      485.19      6.62 o
   4   2   5      131.31      128.13      6.72 o
   5   2   5        8.98       13.47      6.23 o
   6   2   5       12.18       13.13      5.89 o
   7   2   5        6.11        1.38      7.39 o
  -7   3   5        0.18        3.42      6.66 o
  -6   3   5       44.81       43.62      6.08 o
  -5   3   5        3.69        4.09      4.30 o
  -4   3   5        0.12        6.43      3.98 o
  -3   3   5       30.02       29.97      4.36 o
  -2   3   5        1.64        1.33      3.54 o
  -1   3   5        1.70        4.70      4.35 o
   0   3   5      370.90      378.46     12.30 o
   1   3   5     1307.88     1332.13     47.38 o
   2   3   5       25.43       28.52      5.22 o
   3   3   5       54.12       56.33      5.83 o
   4   3   5      185.56      188.34      5.59 o
   5   3   5       40.78       41.56      5.20 o
   6   3   5       16.27       17.88      8.60 o
   7   3   5        0.99        3.25      7.35 o
  -6   4   5        3.18        2.84      5.52 o
  -5   4   5       70.78       67.38      4.90 o
  -4   4   5        2.78        2.03      4.81 o
  -3   4   5        1.96        2.99      4.61 o
  -2   4   5       22.26       25.90      5.06 o
  -1   4   5        0.10        3.67      3.89 o
   0   4   5      666.34      670.01     29.82 o
   1   4   5        0.22       -0.79      4.23 o
   2   4   5       85.33       86.85      5.80 o
   3   4   5        3.73        1.35      5.20 o
   4   4   5        7.00        3.54      5.64 o
   5   4   5       23.38       19.04      6.13 o
   6   4   5       28.46       29.04      8.72 o
   7   4   5        3.40       -3.17      7.59 o
  -6   5   5        0.94        3.62      5.49 o
  -5   5   5       35.61       29.31      5.05 o
  -4   5   5       45.60       41.61      4.13 o
  -3   5   5       14.09       11.87      5.16 o
  -2   5   5       25.82       24.73      4.53 o
  -1   5   5       36.74       40.32      4.23 o
   0   5   5        0.03       -6.57      6.15 o
   1   5   5       42.92       42.94      4.47 o
   2   5   5        1.77        2.42      4.99 o
   3   5   5       64.42       62.05      6.15 o
   4   5   5       50.62       59.61      6.33 o
   5   5   5       89.51       91.11      5.40 o
   6   5   5        2.52        2.12      7.01 o
   7   5   5        1.11       12.00      7.82 o
  -5   6   5        0.27        1.30      5.78 o
  -4   6   5        4.10        3.17      4.25 o
  -3   6   5       39.89       35.88      4.83 o
  -2   6   5       29.34       30.88      4.64 o
  -1   6   5        0.36        4.05      5.19 o
   0   6   5       68.44       76.08      5.38 o
   1   6   5       59.57       60.75      5.44 o
   2   6   5        0.47        5.87      4.79 o
   3   6   5        0.39        5.40      4.97 o
   4   6   5       37.30       36.10      5.98 o
   5   6   5      102.09      113.82      6.66 o
   6   6   5        0.03        2.50      8.86 o
  -5   7   5        0.67       -0.78      5.20 o
  -4   7   5        3.07        3.76      4.81 o
  -3   7   5        0.87        3.23      6.33 o
  -2   7   5       45.11       47.37      5.29 o
  -1   7   5       22.93       27.69      5.21 o
   0   7   5        2.21        5.38      4.25 o
   1   7   5        0.12       -4.06      4.72 o
   2   7   5        1.80        2.72      5.10 o
   3   7   5        1.11        2.09      5.71 o
   4   7   5       12.18        9.67      6.10 o
   5   7   5       43.54       42.72      6.44 o
   6   7   5        6.79        7.47      6.06 o
  -4   8   5        1.88        3.06      5.50 o
  -3   8   5        1.38        7.07      5.85 o
  -2   8   5       17.88       19.71      6.38 o
  -1   8   5      172.84      175.26      5.68 o
   0   8   5      237.50      242.14      9.49 o
   1   8   5       16.67       17.32      4.84 o
   2   8   5        0.05        3.61      6.11 o
   3   8   5        0.82       -0.34      4.46 o
   4   8   5       30.27       32.67      5.65 o
   5   8   5       12.15        7.43      6.00 o
  -3   9   5        0.34        1.32      7.94 o
  -2   9   5        5.07        5.54      5.63 o
  -1   9   5       45.45       43.92      5.61 o
   0   9   5        4.24        8.94      6.23 o
   1   9   5       30.36       26.97      5.42 o
   2   9   5        0.95        8.89      5.23 o
   3   9   5        0.01        0.87      5.75 o
   4   9   5        1.84        3.16      6.68 o
  -1  10   5        0.48        0.00      5.70 o
   0  10   5        8.03       12.31      5.97 o
   1  10   5       19.02       18.35      6.70 o
   2  10   5        1.64        3.35      5.45 o
  -1  -9   6        2.07        1.32      6.07 o
   0  -9   6        0.04        7.80      7.85 o
  -3  -8   6       32.45       29.77      5.87 o
  -2  -8   6       74.99       66.48      6.57 o
  -1  -8   6        3.34       10.49      5.50 o
   0  -8   6        0.26        4.30      5.88 o
   1  -8   6        1.48        4.19     12.22 o
   2  -8   6       13.48       11.36      7.35 o
  -4  -7   6        1.27        1.73      6.45 o
  -3  -7   6        5.27        8.33      5.44 o
  -2  -7   6        5.18       -1.04      5.44 o
  -1  -7   6        9.06       11.22      5.83 o
   0  -7   6        7.21        6.38      5.25 o
   1  -7   6        7.86        8.21      5.91 o
   2  -7   6        9.82       10.75      7.97 o
   3  -7   6        8.07       10.31      5.99 o
   4  -7   6        3.62       14.66      9.25 o
  -5  -6   6        0.14       -1.01      5.79 o
  -4  -6   6        0.15        1.26      5.39 o
  -3  -6   6       94.76       93.51      6.05 o
  -2  -6   6       55.53       55.04      4.94 o
  -1  -6   6       15.56       16.94      4.93 o
   0  -6   6       24.60       26.77      5.23 o
   1  -6   6       29.64       31.41      6.31 o
   2  -6   6        8.32       28.17     12.08 o
   3  -6   6       22.31       25.60     16.28 o
   4  -6   6        3.85       13.85      7.08 o
   5  -6   6        0.63        7.66      6.42 o
  -6  -5   6        0.26        2.88      6.54 o
  -5  -5   6        4.89        7.63      6.01 o
  -4  -5   6       15.23       10.30      5.25 o
  -3  -5   6       26.97       29.19      4.68 o
  -2  -5   6        1.75        3.95      4.32 o
  -1  -5   6       56.83       55.26      4.73 o
   0  -5   6        0.17        6.45      5.10 o
   1  -5   6        3.85        5.93      5.16 o
   2  -5   6        0.02        9.29      5.83 o
   3  -5   6       68.20       72.71     11.03 o
   4  -5   6        1.46       -1.05      6.65 o
   5  -5   6        0.00        4.46      8.69 o
  -6  -4   6        2.37        2.96      6.40 o
  -5  -4   6        1.21        6.14      6.15 o
  -4  -4   6       23.32       23.61      4.87 o
  -3  -4   6        9.23       11.36      5.04 o
  -2  -4   6       18.10       18.23      5.02 o
  -1  -4   6       18.37       21.01      4.64 o
   0  -4   6       35.25       37.87      5.28 o
   1  -4   6       82.76       86.11      6.12 o
   2  -4   6      331.04      344.39      7.30 o
   3  -4   6       42.44       41.59      5.82 o
   4  -4   6       14.91       26.30      6.53 o
   5  -4   6       10.28       11.30      6.17 o
   6  -4   6        2.55        7.12      6.90 o
  -6  -3   6       18.82       24.46      6.25 o
  -5  -3   6        5.87       13.89      7.52 o
  -4  -3   6       98.63      100.86      5.36 o
  -3  -3   6       65.52       64.01      5.80 o
  -2  -3   6        0.00        2.18      4.50 o
  -1  -3   6       87.65       87.06      5.27 o
   0  -3   6        8.51       11.00      4.92 o
   1  -3   6       10.30       14.21      5.09 o
   2  -3   6      487.51      503.60     10.13 o
   3  -3   6        3.23        4.49      5.84 o
   4  -3   6        0.35        1.36      5.15 o
   5  -3   6        0.11        2.63      5.42 o
   6  -3   6       25.78       24.43      5.56 o
  -7  -2   6        2.92        5.97      7.65 o
  -6  -2   6       20.24       22.24      5.61 o
  -5  -2   6        0.39        1.79      4.63 o
  -4  -2   6        9.12       17.90      5.93 o
  -3  -2   6        5.69        7.04      5.11 o
  -2  -2   6        0.89        5.09      5.45 o
  -1  -2   6       19.32       17.03      4.74 o
   0  -2   6       30.58       36.78      4.68 o
   1  -2   6       16.67       20.56      4.97 o
   2  -2   6        9.93       14.67      5.86 o
   3  -2   6      119.06      122.03      5.76 o
   4  -2   6       97.76       97.84      6.42 o
   5  -2   6       90.53       86.00      5.54 o
   6  -2   6        1.64        6.34      6.43 o
   7  -2   6        1.30       11.62      6.90 o
  -7  -1   6        0.00        6.13      5.62 o
  -6  -1   6       12.72       14.85      5.04 o
  -5  -1   6        9.72        4.83      4.91 o
  -4  -1   6       29.66       26.65      4.98 o
  -3  -1   6      136.10      139.06      5.34 o
  -2  -1   6       27.35       23.61      4.48 o
  -1  -1   6       54.05       61.02      5.03 o
   0  -1   6      481.72      468.76      6.63 o
   1  -1   6      121.27      128.15      5.72 o
   2  -1   6       18.51       15.61      4.70 o
   3  -1   6        1.21       -2.14      5.86 o
   4  -1   6       17.02       20.49      5.41 o
   5  -1   6       11.17       15.00      5.68 o
   6  -1   6       28.46       21.06      6.18 o
   7  -1   6        0.60        0.51      6.61 o
  -7   0   6        1.49        3.96      6.23 o
  -6   0   6        9.03       12.76      4.58 o
  -5   0   6        0.03        4.25      4.93 o
  -4   0   6        7.86        9.94      4.26 o
  -3   0   6      296.57      297.02      6.32 o
  -2   0   6      152.59      147.06      4.63 o
  -1   0   6      766.08      761.73      6.57 o
   0   0   6        3.87        7.25      4.79 o
   1   0   6      218.82      229.19      7.54 o
   2   0   6        2.86       -0.45      4.58 o
   3   0   6       80.41       90.98      5.66 o
   4   0   6        7.47       10.90      5.28 o
   5   0   6       48.45       43.32      5.39 o
   6   0   6        8.34        7.13      4.99 o
   7   0   6       12.69       11.72      6.62 o
  -7   1   6        9.10       15.07      6.02 o
  -6   1   6       12.09       18.88      6.32 o
  -5   1   6        0.74        4.24      5.22 o
  -4   1   6        1.02        3.84      5.34 o
  -3   1   6       18.08       14.45      4.28 o
  -2   1   6      250.79      253.93      5.61 o
  -1   1   6      447.14      453.19      5.89 o
   0   1   6     1329.23     1370.21     27.22 o
   1   1   6      162.29      173.79      5.56 o
   2   1   6       43.76       40.73      5.38 o
   3   1   6       65.13       60.80      4.52 o
   4   1   6        2.21        3.01      5.33 o
   5   1   6       83.87       85.66      4.98 o
   6   1   6       31.06       24.40      6.32 o
   7   1   6        0.00        3.88      7.13 o
  -7   2   6        0.00        3.64      6.21 o
  -6   2   6        3.77        8.47      6.03 o
  -5   2   6       19.24       15.48      4.59 o
  -4   2   6        0.99        4.23      5.56 o
  -3   2   6       56.76       53.82      4.80 o
  -2   2   6      474.63      482.81      5.29 o
  -1   2   6       30.79       30.68      4.23 o
   0   2   6      283.30      301.05      8.76 o
   1   2   6        1.17        1.98      4.81 o
   2   2   6      111.13      115.74      5.10 o
   3   2   6        6.13        1.54      4.78 o
   4   2   6        3.24        5.00      4.89 o
   5   2   6       52.62       50.02      5.53 o
   6   2   6       17.05       14.91      6.23 o
   7   2   6        1.84        6.22      6.38 o
  -6   3   6        0.37        8.74      5.64 o
  -5   3   6        1.12        1.40      5.67 o
  -4   3   6       43.82       43.86      4.88 o
  -3   3   6       99.98       96.17      4.46 o
  -2   3   6       80.46       88.33      4.78 o
  -1   3   6       73.08       71.29      3.80 o
   0   3   6       12.23       18.79      4.37 o
   1   3   6        7.47       15.65      4.17 o
   2   3   6        5.59        6.57      4.02 o
   3   3   6       54.72       50.78      4.58 o
   4   3   6       60.79       56.39      4.80 o
   5   3   6        0.49       -0.70      5.39 o
   6   3   6        0.98        4.91      5.29 o
   7   3   6        0.25       -1.98      6.37 o
  -6   4   6        7.59        7.57      5.63 o
  -5   4   6        4.26        3.28      5.27 o
  -4   4   6        0.16       -4.44      4.37 o
  -3   4   6       86.25       85.91      5.02 o
  -2   4   6      219.79      207.53      6.13 o
  -1   4   6        2.17        3.97      5.05 o
   0   4   6       37.97       38.79      3.85 o
   1   4   6      102.14       87.76      4.65 o
   2   4   6      127.10      125.63      4.90 o
   3   4   6        6.50        5.59      4.73 o
   4   4   6       11.79        8.26      5.40 o
   5   4   6       83.08       78.98      5.37 o
   6   4   6        0.21        5.38      6.66 o
   7   4   6        3.53        1.46      6.76 o
  -6   5   6        1.46       10.25      4.96 o
  -5   5   6        0.94        2.63      4.31 o
  -4   5   6       10.71        4.63      4.68 o
  -3   5   6        6.91       12.54      4.24 o
  -2   5   6       18.18       19.51      4.08 o
  -1   5   6       51.26       41.93      5.07 o
   0   5   6        8.54        4.39      5.16 o
   1   5   6        1.22       10.08      7.11 o
   2   5   6       18.77       21.20      4.57 o
   3   5   6        0.42       -1.44      5.76 o
   4   5   6      282.99      286.85     11.96 o
   5   5   6       88.20       82.27      7.00 o
   6   5   6        3.52        4.20      5.77 o
  -5   6   6        5.40        3.32      4.85 o
  -4   6   6        0.64        3.02      4.60 o
  -3   6   6       95.22       90.82      5.01 o
  -2   6   6       86.85       88.25      4.92 o
  -1   6   6      988.35      972.36     32.92 o
   0   6   6       73.50       78.89      4.99 o
   1   6   6        2.44        4.87      5.90 o
   2   6   6        0.03        1.97      5.86 o
   3   6   6       13.31       10.26      5.17 o
   4   6   6      155.48      153.73      5.23 o
   5   6   6       44.20       54.86      6.76 o
   6   6   6        4.33       -2.44      7.34 o
  -4   7   6        0.53        2.47      4.75 o
  -3   7   6       10.48       15.36      4.96 o
  -2   7   6       16.66       22.74      5.72 o
  -1   7   6       78.52       79.81      5.49 o
   0   7   6        9.42       13.03      5.03 o
   1   7   6       15.35       13.22      5.71 o
   2   7   6        1.34        8.74      5.02 o
   3   7   6        0.04        2.43      4.64 o
   4   7   6       12.17       13.33      6.11 o
   5   7   6       12.04       12.21      5.76 o
  -4   8   6        0.02       -1.31      5.22 o
  -3   8   6       12.30       10.28      5.13 o
  -2   8   6        0.00       -2.28      5.44 o
  -1   8   6        0.47       10.22      5.32 o
   0   8   6        1.44        9.70      5.28 o
   1   8   6        7.69       10.69      4.67 o
   2   8   6        7.95       11.57      5.99 o
   3   8   6        5.98       10.26      5.00 o
   4   8   6        0.33        6.12      5.60 o
   5   8   6       12.21       13.48      5.59 o
  -2   9   6        0.59       -2.34      5.12 o
  -1   9   6        0.76        2.13      5.64 o
   0   9   6       44.70       52.04      5.63 o
   1   9   6        4.70        0.06      5.41 o
   2   9   6        1.37        4.84      6.31 o
   3   9   6        3.72       11.62      6.49 o
   4   9   6        2.58        0.53      6.80 o
   0  10   6        0.52        3.14      5.39 o
   1  10   6       13.86       13.92      5.43 o
  -3  -8   7       80.96       61.78      6.23 o
  -2  -8   7       55.84       52.09      6.07 o
  -1  -8   7        1.18        1.22      6.46 o
   0  -8   7       13.30        9.47      5.97 o
   1  -8   7        0.19       -2.88      7.44 o
   2  -8   7       26.37       25.20      9.01 o
  -4  -7   7        1.16        4.25      4.90 o
  -3  -7   7       27.34       27.29      6.26 o
  -2  -7   7        8.15       10.93      5.57 o
  -1  -7   7        1.84        3.16      5.49 o
   0  -7   7        0.49        8.18      5.74 o
   1  -7   7        0.00       -1.29      5.90 o
   2  -7   7       26.02       31.05     12.56 o
   3  -7   7       15.64       16.31      7.56 o
  -5  -6   7        0.11        1.13      5.77 o
  -4  -6   7        4.31        9.05      6.31 o
  -3  -6   7        6.49        5.18      5.30 o
  -2  -6   7        1.27        4.90      5.84 o
  -1  -6   7        3.05        4.05      5.04 o
   0  -6   7        4.43       10.97      5.38 o
   1  -6   7        0.86        0.44      4.99 o
   2  -6   7       11.30        1.95      6.63 o
   3  -6   7        6.80       15.04      5.93 o
   4  -6   7        4.20       13.73      7.20 o
  -5  -5   7        1.86        1.66      5.72 o
  -4  -5   7        5.60        7.26      5.86 o
  -3  -5   7        0.00        5.91      5.05 o
  -2  -5   7        3.14        6.05      4.83 o
  -1  -5   7       15.36       17.83      4.23 o
   0  -5   7        2.86        4.58      5.79 o
   1  -5   7       76.90       77.69      5.34 o
   2  -5   7        6.34       14.04      6.14 o
   3  -5   7        2.92        8.63      7.33 o
   4  -5   7        0.87        6.73      8.31 o
   5  -5   7        4.99       13.58      8.81 o
  -6  -4   7        2.61        1.76      5.60 o
  -5  -4   7        0.97        3.80      5.31 o
  -4  -4   7        2.87        2.16      5.15 o
  -3  -4   7        0.04        6.51      4.80 o
  -2  -4   7       31.74       34.22      4.64 o
  -1  -4   7        1.91        1.52      5.07 o
   0  -4   7       23.34       20.40      5.85 o
   1  -4   7       35.42       38.09      5.21 o
   2  -4   7       38.09       48.62      6.46 o
   3  -4   7       22.11       27.89      5.67 o
   4  -4   7       25.76       25.65      6.41 o
   5  -4   7        8.19       10.95      6.00 o
   6  -4   7        0.03        5.18      6.52 o
  -6  -3   7        5.58        7.06      5.94 o
  -5  -3   7        6.72        8.59      4.70 o
  -4  -3   7      238.48      233.76      5.86 o
  -3  -3   7       12.29       17.40      4.22 o
  -2  -3   7       28.96       31.76      4.69 o
  -1  -3   7      143.26      146.00      6.10 o
   0  -3   7       86.69       80.48      5.52 o
   1  -3   7      321.70      332.29      9.98 o
   2  -3   7        0.16        0.41      5.74 o
   3  -3   7        0.24        4.87      5.32 o
   4  -3   7        6.56        4.94      4.70 o
   5  -3   7        0.70        3.38      5.52 o
   6  -3   7        6.12        1.09      5.50 o
  -6  -2   7        0.53       -0.31      5.32 o
  -5  -2   7        0.81        3.83      4.80 o
  -4  -2   7       14.51       19.53      5.00 o
  -3  -2   7       17.10       16.66      5.00 o
  -2  -2   7       39.07       36.95      5.30 o
  -1  -2   7       25.85       24.53      4.71 o
   0  -2   7      286.32      279.80      5.96 o
   1  -2   7       90.76      101.52      6.56 o
   2  -2   7      171.14      173.23      5.53 o
   3  -2   7       45.41       53.08      6.08 o
   4  -2   7       21.45       23.79      5.28 o
   5  -2   7       31.41       32.15      4.64 o
   6  -2   7        0.32        5.77      6.38 o
  -7  -1   7        0.47        0.42      5.94 o
  -6  -1   7        0.30        1.37      4.71 o
  -5  -1   7        6.50       12.04      4.45 o
  -4  -1   7        0.25        6.44      3.84 o
  -3  -1   7       69.25       71.26      4.70 o
  -2  -1   7       78.79       78.04      5.30 o
  -1  -1   7        4.06        8.21      4.62 o
   0  -1   7      162.87      170.92      5.69 o
   1  -1   7        8.70        3.03      4.66 o
   2  -1   7        1.91        3.33      5.18 o
   3  -1   7        2.89        3.58      5.30 o
   4  -1   7       82.68       88.21      5.68 o
   5  -1   7       22.06       16.44      5.25 o
   6  -1   7        0.56        0.66      6.08 o
   7  -1   7        1.12        5.45      6.77 o
  -7   0   7        2.01        4.20      6.94 o
  -6   0   7        0.66        5.77      5.12 o
  -5   0   7       11.86       12.07      4.43 o
  -4   0   7        0.03        6.69      3.94 o
  -3   0   7        4.21        7.43      4.14 o
  -2   0   7        1.49        4.71      4.89 o
  -1   0   7        0.00        2.90      3.89 o
   0   0   7      189.18      200.29      4.93 o
   1   0   7      208.20      198.14      5.93 o
   2   0   7       78.51       83.21      5.35 o
   3   0   7       28.78       19.86      5.43 o
   4   0   7       76.70       77.69      5.52 o
   5   0   7        8.03       11.50      5.90 o
   6   0   7        6.68        6.14      5.74 o
   7   0   7        0.05        2.30      6.68 o
  -7   1   7        8.97        7.05      6.13 o
  -6   1   7        7.34        9.86      6.23 o
  -5   1   7        0.47        0.83      4.35 o
  -4   1   7       26.65       32.66      4.28 o
  -3   1   7        8.56       14.24      4.26 o
  -2   1   7        8.12       11.12      4.13 o
  -1   1   7      536.76      547.73      8.33 o
   0   1   7       34.73       48.46      4.71 o
   1   1   7      585.58      603.19     15.73 o
   2   1   7      307.06      288.24      9.30 o
   3   1   7      510.25      487.73     15.33 o
   4   1   7        1.24       -2.54      5.93 o
   5   1   7       58.13       51.27      5.59 o
   6   1   7        0.20        2.90      5.61 o
   7   1   7        0.05        1.67      7.21 o
  -6   2   7       16.35       14.98      5.56 o
  -5   2   7       31.64       30.01      6.52 o
  -4   2   7       22.78       26.03      4.58 o
  -3   2   7       10.09       17.90      5.06 o
  -2   2   7      297.92      286.20      4.52 o
  -1   2   7      322.71      317.00      4.86 o
   0   2   7      284.31      298.12      5.92 o
   1   2   7      329.65      331.95      9.27 o
   2   2   7       34.67       35.58      3.92 o
   3   2   7       44.35       43.56      6.03 o
   4   2   7      140.15      138.90      5.10 o
   5   2   7       34.59       36.80      5.94 o
   6   2   7        5.30       -3.84      5.73 o
   7   2   7        2.21        4.48      6.26 o
  -6   3   7        6.55       10.87      6.29 o
  -5   3   7        0.11       -2.98      5.83 o
  -4   3   7       43.63       36.07      4.82 o
  -3   3   7        4.92       10.82      4.63 o
  -2   3   7      113.12       97.35      4.32 o
  -1   3   7        2.59        6.64      4.19 o
   0   3   7      133.22      130.19      4.84 o
   1   3   7       33.54       35.44      4.33 o
   2   3   7       52.06       54.60      4.52 o
   3   3   7       15.88       12.17      4.17 o
   4   3   7      103.40      102.69      5.62 o
   5   3   7       28.53       28.02      5.31 o
   6   3   7       11.30       10.65      5.73 o
   7   3   7        0.17        1.05      7.82 o
  -6   4   7        0.00        4.30      6.35 o
  -5   4   7        1.32        5.08      5.01 o
  -4   4   7       68.66       67.67      4.81 o
  -3   4   7       42.43       43.01      5.16 o
  -2   4   7      126.09      125.25      4.35 o
  -1   4   7      223.65      217.59      7.26 o
   0   4   7        4.09        8.15      4.06 o
   1   4   7        7.63       12.08      4.17 o
   2   4   7        2.60        6.93      4.55 o
   3   4   7        5.42       12.21      5.37 o
   4   4   7      583.65      573.83     13.77 o
   5   4   7        1.51        4.68      4.53 o
   6   4   7        0.01        6.45      6.61 o
  -5   5   7        0.14        4.81      5.07 o
  -4   5   7        4.33        5.93      4.40 o
  -3   5   7       11.99        9.45      4.61 o
  -2   5   7        0.17        9.61      5.16 o
  -1   5   7      114.21      120.64      5.21 o
   0   5   7       83.46       87.55      4.90 o
   1   5   7       36.63       34.88      5.01 o
   2   5   7       27.18       26.53      4.95 o
   3   5   7       33.81       33.25      5.85 o
   4   5   7        0.22        5.85      4.45 o
   5   5   7       34.40       30.18      5.14 o
   6   5   7        0.06        6.17      6.54 o
  -5   6   7        0.13        5.09      4.55 o
  -4   6   7        6.82       12.76      4.96 o
  -3   6   7        1.12        8.98      5.30 o
  -2   6   7       91.87       91.65      4.81 o
  -1   6   7      304.45      294.65     13.76 o
   0   6   7       54.49       59.00      4.84 o
   1   6   7        2.63       10.33      5.33 o
   2   6   7        0.25       -1.99      5.66 o
   3   6   7        8.58       16.25      5.30 o
   4   6   7       41.28       34.93      6.99 o
   5   6   7       17.00       14.36      5.02 o
   6   6   7        0.09        2.44      6.58 o
  -4   7   7        2.19        7.93      5.57 o
  -3   7   7        1.58        0.60      5.43 o
  -2   7   7       12.73       13.17      4.37 o
  -1   7   7       11.86       13.23      4.64 o
   0   7   7      187.04      187.80     12.09 o
   1   7   7        2.63        7.82      5.13 o
   2   7   7        1.93       10.02      5.89 o
   3   7   7        0.35        2.59      5.39 o
   4   7   7       25.93       23.64      5.60 o
   5   7   7        1.33        2.32      5.89 o
  -3   8   7       20.84       22.35      5.27 o
  -2   8   7        0.04        1.06      5.06 o
  -1   8   7        3.81        7.68      5.33 o
   0   8   7       43.89       45.20      5.49 o
   1   8   7       12.46       10.28      5.42 o
   2   8   7        6.37        6.15      5.65 o
   3   8   7       16.47       16.83      6.72 o
   4   8   7        2.23        2.09      6.49 o
  -2   9   7        0.84       -2.04      5.15 o
  -1   9   7        6.62        5.81      5.74 o
   0   9   7        1.58       -3.65      5.56 o
   1   9   7       11.53       14.34      6.22 o
   2   9   7        2.13       11.06      5.81 o
   3   9   7       23.86       28.98      5.47 o
  -1  -8   8        3.90        7.34      6.70 o
   0  -8   8        9.93       10.79      6.16 o
   1  -8   8        1.13        3.62      7.03 o
  -3  -7   8        0.02        5.92      6.47 o
  -2  -7   8        1.59        3.93      5.54 o
  -1  -7   8        0.58        3.40      6.29 o
   0  -7   8        0.22        5.21      5.92 o
   1  -7   8        7.34        6.82      5.94 o
   2  -7   8        1.49        1.16      9.98 o
   3  -7   8        3.34        2.63      7.42 o
  -4  -6   8        0.45        2.31      5.70 o
  -3  -6   8        1.41        5.57      4.89 o
  -2  -6   8        0.27        2.97      5.30 o
  -1  -6   8        4.84        4.41      5.17 o
   0  -6   8        0.97        5.13      4.93 o
   1  -6   8      110.67      113.08      6.77 o
   2  -6   8        0.07        0.95      6.87 o
   3  -6   8        0.44        4.12      8.59 o
   4  -6   8        1.58        1.31      7.59 o
  -5  -5   8       26.68       23.59      6.56 o
  -4  -5   8       32.81       31.90      5.07 o
  -3  -5   8        1.74       -3.47      4.11 o
  -2  -5   8       11.78       20.91      4.31 o
  -1  -5   8        0.90        2.20      4.30 o
   0  -5   8        2.66        9.73      5.29 o
   1  -5   8       61.68       65.02      6.14 o
   2  -5   8        0.30        9.35      6.18 o
   3  -5   8        4.45        4.80      6.30 o
   4  -5   8        0.16        4.12      6.94 o
   5  -5   8        9.40        8.08      7.57 o
  -6  -4   8        3.50        2.98      6.40 o
  -5  -4   8        3.46        3.74      5.07 o
  -4  -4   8        0.20       11.36      5.38 o
  -3  -4   8       14.73       13.39      5.09 o
  -2  -4   8       10.30       11.65      4.53 o
  -1  -4   8        3.15        9.01      5.01 o
   0  -4   8        2.34        5.54      5.68 o
   1  -4   8       18.33       20.28      5.26 o
   2  -4   8        3.61        9.05      5.09 o
   3  -4   8       14.46       21.79      6.23 o
   4  -4   8        1.09       -2.96      5.41 o
   5  -4   8       15.69       19.07      6.21 o
  -6  -3   8        0.66        5.22      5.91 o
  -5  -3   8        0.26        1.77      4.51 o
  -4  -3   8        0.68        6.92      5.85 o
  -3  -3   8       15.21       18.91      5.06 o
  -2  -3   8        8.89       15.43      5.09 o
  -1  -3   8       31.46       25.98      5.31 o
   0  -3   8        2.38        7.50      4.56 o
   1  -3   8       24.24       19.60      5.83 o
   2  -3   8        0.06        3.09      5.15 o
   3  -3   8       51.36       53.73      6.30 o
   4  -3   8       15.56       13.55      5.96 o
   5  -3   8       13.79        9.20      5.02 o
   6  -3   8        1.39        1.60      6.82 o
  -6  -2   8        0.78        0.30      5.82 o
  -5  -2   8        3.23        1.74      4.71 o
  -4  -2   8       16.07       16.89      4.28 o
  -3  -2   8       18.22       21.54      4.54 o
  -2  -2   8        0.01        5.19      6.39 o
  -1  -2   8       78.80       72.47      5.03 o
   0  -2   8       64.27       66.50      5.01 o
   1  -2   8        4.68       10.60      5.15 o
   2  -2   8      128.24      123.65      5.71 o
   3  -2   8      153.04      144.95      5.77 o
   4  -2   8      148.55      150.93      6.43 o
   5  -2   8        0.44       -0.43      4.71 o
   6  -2   8        9.37       12.52      6.46 o
  -6  -1   8        0.08       10.37      5.45 o
  -5  -1   8        1.19        6.06      4.71 o
  -4  -1   8        0.27        4.32      4.51 o
  -3  -1   8        1.25        0.91      4.09 o
  -2  -1   8       26.50       30.66      4.73 o
  -1  -1   8      381.91      407.23      8.60 o
   0  -1   8      172.07      198.93      9.74 o
   1  -1   8       13.32       10.55      4.91 o
   2  -1   8        0.07        3.95      5.32 o
   3  -1   8        2.15        0.41      5.04 o
   4  -1   8       45.41       44.44      4.90 o
   5  -1   8       32.61       32.37      5.91 o
   6  -1   8        2.42        5.67      5.70 o
  -6   0   8       17.51       17.73      5.11 o
  -5   0   8        1.37        8.57      4.35 o
  -4   0   8        0.47        0.39      4.17 o
  -3   0   8        9.99       14.00      4.30 o
  -2   0   8      333.83      330.30      5.20 o
  -1   0   8       82.87       86.61      4.46 o
   0   0   8        0.47        1.67      4.11 o
   1   0   8       48.19       50.58      4.35 o
   2   0   8        0.89        1.16      4.71 o
   3   0   8       28.60       28.41      5.12 o
   4   0   8       35.15       41.29      5.93 o
   5   0   8       48.78       45.17      4.58 o
   6   0   8        0.62        7.52      5.53 o
  -6   1   8        3.15        0.31      6.15 o
  -5   1   8       23.03       24.12      4.48 o
  -4   1   8        1.79        3.69      4.24 o
  -3   1   8       12.12       12.49      4.67 o
  -2   1   8        0.07        2.61      4.60 o
  -1   1   8       17.26       22.60      4.58 o
   0   1   8       75.34       69.54      7.16 o
   1   1   8       39.18       49.00      4.43 o
   2   1   8       12.56       15.67      5.29 o
   3   1   8       49.67       47.84      5.14 o
   4   1   8       12.87       19.30      5.88 o
   5   1   8       24.77       26.96      5.38 o
   6   1   8        3.45       10.19      5.67 o
   7   1   8        0.21       -0.25      6.00 o
  -6   2   8        1.02        1.90      5.08 o
  -5   2   8        0.34        4.23      5.86 o
  -4   2   8       38.70       39.50      5.88 o
  -3   2   8       62.29       70.51      4.79 o
  -2   2   8        9.53       14.23      4.81 o
  -1   2   8       26.54       23.66      3.58 o
   0   2   8       20.19       24.68      3.54 o
   1   2   8       25.62       28.13      4.41 o
   2   2   8       43.81       40.95      7.96 o
   3   2   8       40.39       35.64      4.94 o
   4   2   8      124.74      119.82      5.58 o
   5   2   8        0.16        3.54      5.23 o
   6   2   8       10.52       17.66      5.67 o
   7   2   8        1.18       -3.66      5.99 o
  -6   3   8        0.00        2.82      5.74 o
  -5   3   8        5.49        4.32      5.34 o
  -4   3   8        0.74        5.74      5.66 o
  -3   3   8      173.29      176.65      5.50 o
  -2   3   8       19.51       23.43      4.68 o
  -1   3   8        5.34       12.61      4.71 o
   0   3   8        1.49       10.00      4.62 o
   1   3   8        2.04        4.98      4.80 o
   2   3   8        2.48        7.79      3.80 o
   3   3   8      161.51      158.40      5.25 o
   4   3   8      261.22      260.76      7.26 o
   5   3   8       14.42       14.33      5.51 o
   6   3   8        0.01        4.18      6.78 o
  -6   4   8        0.41        3.20      6.61 o
  -5   4   8        1.02        3.70      4.83 o
  -4   4   8        4.19       -2.26      5.83 o
  -3   4   8      167.99      160.50      5.32 o
  -2   4   8      762.56      745.54     18.80 o
  -1   4   8      495.80      468.31     12.73 o
   0   4   8        0.73        1.19      3.90 o
   1   4   8        9.65        8.06      3.89 o
   2   4   8        1.05        9.27      4.05 o
   3   4   8      427.29      417.27      9.55 o
   4   4   8       44.98       49.50      4.87 o
   5   4   8        1.76        5.72      5.36 o
   6   4   8        0.11       -0.64      6.63 o
  -5   5   8        0.10        3.70      4.67 o
  -4   5   8        0.50       -0.80      3.84 o
  -3   5   8        2.30       -3.14      4.82 o
  -2   5   8      434.63      429.10     20.50 o
  -1   5   8      116.58      111.35      4.50 o
   0   5   8       22.76       20.62      4.36 o
   1   5   8        3.99       -1.78      4.51 o
   2   5   8       11.81       15.11      4.44 o
   3   5   8       68.71       64.52      4.50 o
   4   5   8       51.58       62.06      5.53 o
   5   5   8        2.43        2.69      5.59 o
   6   5   8        0.07        5.38      6.88 o
  -5   6   8        0.41        2.45      5.96 o
  -4   6   8        4.69        4.38      4.81 o
  -3   6   8       15.02       17.48      4.55 o
  -2   6   8       29.48       34.48      4.04 o
  -1   6   8        0.15        1.44      5.03 o
   0   6   8       17.69       15.41      4.42 o
   1   6   8        0.50       -2.56      5.08 o
   2   6   8        0.15        4.60      4.52 o
   3   6   8       12.96       19.89      5.12 o
   4   6   8       59.10       56.13      4.73 o
   5   6   8        0.01        5.02      5.55 o
   6   6   8        0.14        1.27      5.41 o
  -4   7   8        0.94        6.51      4.89 o
  -3   7   8        0.56        2.10      4.99 o
  -2   7   8        0.23        1.74      4.43 o
  -1   7   8       77.17       73.08      4.60 o
   0   7   8        1.30        1.81      3.88 o
   1   7   8        0.04        5.90      6.13 o
   2   7   8       28.21       23.63      6.80 o
   3   7   8        8.33       11.71      5.37 o
   4   7   8        5.61        9.24      5.25 o
   5   7   8        0.11       -2.96      5.12 o
  -3   8   8        4.46        3.84      4.99 o
  -2   8   8        3.17        3.83      4.36 o
  -1   8   8        2.47        5.38      4.99 o
   0   8   8       12.43       17.67      4.91 o
   1   8   8        7.41        9.19      5.36 o
   2   8   8       15.23       15.69      6.30 o
   3   8   8       19.99       16.71      6.35 o
   4   8   8        4.28       14.00      5.76 o
  -1   9   8        0.17        8.04      5.94 o
   0   9   8        0.11        0.55      6.46 o
   1   9   8        2.90        0.20      5.23 o
   2   9   8       12.73       15.13      5.94 o
   3   9   8        0.26       -0.90      6.70 o
  -2  -7   9        0.21        0.05      5.77 o
  -1  -7   9        3.77        9.65      6.42 o
   0  -7   9        9.52        8.84      6.43 o
   1  -7   9        9.10       14.02      7.12 o
   2  -7   9        0.08       10.38      6.25 o
  -4  -6   9        0.66        2.66      6.67 o
  -3  -6   9        0.05        2.96      6.38 o
  -2  -6   9        0.07        2.73      5.59 o
  -1  -6   9        0.71        3.87      5.93 o
   0  -6   9       10.85       10.97      4.98 o
   1  -6   9        0.90        2.65      5.63 o
   2  -6   9        3.60       -0.26      6.69 o
   3  -6   9        2.29        6.21      6.31 o
  -5  -5   9       14.88       22.86      7.01 o
  -4  -5   9       12.17       17.37      6.24 o
  -3  -5   9        1.90        2.95      4.89 o
  -2  -5   9       23.69       23.41      4.46 o
  -1  -5   9        1.30        6.35      5.24 o
   0  -5   9        1.27        7.73      5.84 o
   1  -5   9       17.98       25.20      5.22 o
   2  -5   9        0.75        5.14      6.88 o
   3  -5   9        0.02        6.00      6.47 o
   4  -5   9        0.20        0.54      6.49 o
  -5  -4   9        1.26       -2.40      5.82 o
  -4  -4   9       12.82       14.58      5.46 o
  -3  -4   9        0.06       -1.05      5.11 o
  -2  -4   9       44.97       45.25      5.18 o
  -1  -4   9       17.10       15.12      5.78 o
   0  -4   9        2.66        3.91      5.05 o
   1  -4   9       11.18       12.39      4.67 o
   2  -4   9        2.91        6.92      6.24 o
   3  -4   9       10.79       16.53      5.02 o
   4  -4   9        3.14        1.72      5.72 o
   5  -4   9        3.63        7.53      6.02 o
  -5  -3   9        1.16        1.64      4.98 o
  -4  -3   9        1.31       -2.45      5.30 o
  -3  -3   9        4.74        8.35      5.83 o
  -2  -3   9       37.39       37.78      5.73 o
  -1  -3   9       38.68       42.89      6.04 o
   0  -3   9       64.67       73.70      5.33 o
   1  -3   9        8.68        9.09      5.74 o
   2  -3   9        9.39       11.01      5.81 o
   3  -3   9        1.07        6.10      6.33 o
   4  -3   9      107.31       97.71      5.75 o
   5  -3   9        0.16        2.63      6.40 o
  -6  -2   9        4.46        8.64      5.41 o
  -5  -2   9        1.15        2.40      4.69 o
  -4  -2   9        0.19       11.97      4.67 o
  -3  -2   9       61.32       74.82      5.94 o
  -2  -2   9       10.06       12.05      4.42 o
  -1  -2   9      114.24      108.81      4.86 o
   0  -2   9        7.71        9.28      4.66 o
   1  -2   9        0.10       -1.83      4.95 o
   2  -2   9        1.38        5.82      5.94 o
   3  -2   9        0.09        2.38      5.21 o
   4  -2   9       37.81       42.41      5.32 o
   5  -2   9        3.37       -2.87      5.79 o
   6  -2   9        1.38        0.00      5.94 o
  -6  -1   9        0.02        1.88      5.31 o
  -5  -1   9        1.86        3.50      5.30 o
  -4  -1   9       10.10        9.69      4.53 o
  -3  -1   9       51.92       49.83      5.74 o
  -2  -1   9       89.47       86.53      4.95 o
  -1  -1   9       28.54       26.85      5.43 o
   0  -1   9       43.65       43.43      4.59 o
   1  -1   9        2.09       -1.33      4.68 o
   2  -1   9       43.44       53.69      5.44 o
   3  -1   9      212.93      209.09      6.00 o
   4  -1   9       67.50       69.47      4.80 o
   5  -1   9        0.61        0.77      4.92 o
   6  -1   9        0.02        3.55      5.28 o
  -6   0   9        4.29       11.09      5.70 o
  -5   0   9        0.02        1.71      4.44 o
  -4   0   9        0.30       -1.95      4.49 o
  -3   0   9       88.13       84.49      4.26 o
  -2   0   9        7.69       10.00      3.97 o
  -1   0   9      105.77      122.62      6.42 o
   0   0   9        0.55       -6.32      5.20 o
   1   0   9      215.05      215.39      5.07 o
   2   0   9       75.60       73.96      5.45 o
   3   0   9       16.75       23.57      4.54 o
   4   0   9      159.43      148.19      4.70 o
   5   0   9        0.01       -3.03      4.96 o
   6   0   9        4.18        7.90      6.43 o
  -6   1   9        0.61        1.99      6.33 o
  -5   1   9       13.54       15.51      4.40 o
  -4   1   9       14.63       15.34      5.96 o
  -3   1   9       29.20       37.27      4.74 o
  -2   1   9        3.96        9.88      4.25 o
  -1   1   9        4.02       14.13      4.73 o
   0   1   9       28.57       27.84      4.30 o
   1   1   9       17.63       16.91      4.73 o
   2   1   9      150.19      144.83      5.34 o
   3   1   9      177.48      170.87      5.37 o
   4   1   9       70.88       71.72      5.49 o
   5   1   9        0.03        1.12      5.25 o
   6   1   9        2.13        6.17      6.45 o
  -6   2   9        0.30       -0.14      5.27 o
  -5   2   9        0.55       -5.02      4.81 o
  -4   2   9      108.82      111.32      5.84 o
  -3   2   9      154.64      152.85      5.04 o
  -2   2   9      341.31      335.22      5.46 o
  -1   2   9       28.86       37.20      6.60 o
   0   2   9       16.97       23.87      5.18 o
   1   2   9       64.34       64.80      4.95 o
   2   2   9       12.46       18.10      5.52 o
   3   2   9      529.76      502.68     12.81 o
   4   2   9       77.00       73.50      9.28 o
   5   2   9       23.49       21.33      4.64 o
   6   2   9        7.34       16.79      5.72 o
  -6   3   9        1.26        1.81      5.01 o
  -5   3   9        0.42        5.54      5.35 o
  -4   3   9        3.08        3.40      4.51 o
  -3   3   9       31.90       32.73      4.74 o
  -2   3   9       60.76       58.98      3.87 o
  -1   3   9       46.79       42.84      4.97 o
   0   3   9       11.81       12.09      4.60 o
   1   3   9        4.92        4.15      4.90 o
   2   3   9        1.91        5.30      4.33 o
   3   3   9       40.78       49.18      6.08 o
   4   3   9        1.26        1.34      5.86 o
   5   3   9        6.86        8.12      5.54 o
   6   3   9        0.70       -1.44      5.20 o
  -5   4   9        0.03        3.05      5.64 o
  -4   4   9       19.27       21.36      5.02 o
  -3   4   9        0.49        2.29      4.29 o
  -2   4   9       70.54       66.34      4.89 o
  -1   4   9      128.13      130.92      4.01 o
   0   4   9        6.23        7.82      3.86 o
   1   4   9       25.32       23.89      4.19 o
   2   4   9       47.13       48.06      3.95 o
   3   4   9        6.73       12.96      4.08 o
   4   4   9        0.13        4.68      4.74 o
   5   4   9        9.13        8.85      5.58 o
   6   4   9        0.80        2.25      5.92 o
  -5   5   9        2.60        4.77      4.56 o
  -4   5   9        6.01       11.37      4.49 o
  -3   5   9       14.97       16.27      4.50 o
  -2   5   9        2.08        5.79      5.06 o
  -1   5   9       62.47       52.11      4.70 o
   0   5   9       68.13       70.20      4.75 o
   1   5   9        0.42        0.02      4.69 o
   2   5   9        3.81        1.93      5.02 o
   3   5   9       13.59       11.82      4.38 o
   4   5   9        0.16        5.93      4.51 o
   5   5   9        3.45        1.88      5.77 o
   6   5   9        0.09       10.21      6.94 o
  -4   6   9       21.63       25.93      5.68 o
  -3   6   9        4.95        7.55      4.65 o
  -2   6   9        1.28        4.82      3.98 o
  -1   6   9        1.15        3.37      5.13 o
   0   6   9      107.15      105.39      5.80 o
   1   6   9        0.14        1.86      5.16 o
   2   6   9      132.12      130.20      4.70 o
   3   6   9        5.17        8.03      5.40 o
   4   6   9        7.38       18.68      4.61 o
   5   6   9        0.02        1.50      5.30 o
  -4   7   9       30.72       37.31      5.56 o
  -3   7   9       21.24       23.68      4.79 o
  -2   7   9        9.40        7.98      4.01 o
  -1   7   9        0.43        2.07      4.40 o
   0   7   9       12.37       20.21      5.86 o
   1   7   9        0.26       -0.24      4.32 o
   2   7   9       69.89       70.34      5.90 o
   3   7   9        0.38        7.87      4.63 o
   4   7   9        0.30       -1.41      6.34 o
   5   7   9        0.26        1.97      6.08 o
  -2   8   9        0.66        6.56      4.77 o
  -1   8   9        0.91        4.46      4.42 o
   0   8   9        2.75        4.97      4.66 o
   1   8   9        3.84        7.20      4.46 o
   2   8   9        0.09        2.89      4.23 o
   3   8   9        1.24        3.96      5.19 o
   4   8   9        0.75        5.04      5.43 o
  -1   9   9        0.50        2.78      5.80 o
   0   9   9        4.26       11.71      5.03 o
   1   9   9        3.07       10.03      5.34 o
   2   9   9        0.08        6.83      5.74 o
  -1  -7  10        1.79       -0.53      6.72 o
   0  -7  10       10.06        8.37      6.00 o
   1  -7  10        0.42        5.34      6.29 o
  -3  -6  10        0.21       -0.78      6.07 o
  -2  -6  10        0.13        6.43      5.65 o
  -1  -6  10        2.86        4.20      5.61 o
   0  -6  10       15.05       16.77      5.20 o
   1  -6  10        0.70        5.58      6.42 o
   2  -6  10        0.32        1.48      6.11 o
   3  -6  10        0.25        2.44      6.86 o
  -4  -5  10        0.07       -2.03      5.87 o
  -3  -5  10        0.70        2.13      5.68 o
  -2  -5  10        0.02        5.66      6.20 o
  -1  -5  10        0.19        4.73      4.57 o
   0  -5  10        0.70       -0.68      5.45 o
   1  -5  10        0.04        5.24      5.24 o
   2  -5  10        3.95        1.39      7.12 o
   3  -5  10        3.56        8.24      5.49 o
   4  -5  10        0.71        4.78      7.52 o
  -5  -4  10        0.04        3.32      5.46 o
  -4  -4  10        0.17        4.82      5.03 o
  -3  -4  10        3.85        3.66      5.35 o
  -2  -4  10        0.01       -1.23      6.37 o
  -1  -4  10       11.42       15.57      4.71 o
   0  -4  10        0.87       -3.35      4.42 o
   1  -4  10        8.90       12.64      4.70 o
   2  -4  10        0.09        7.65      5.92 o
   3  -4  10        0.23        7.50      6.39 o
   4  -4  10       12.42       10.27      6.03 o
  -5  -3  10        1.53        6.66      4.58 o
  -4  -3  10        2.00       14.48      5.49 o
  -3  -3  10        3.99        4.19      5.96 o
  -2  -3  10       84.06       80.66      4.58 o
  -1  -3  10       16.09       17.03      5.26 o
   0  -3  10       28.41       25.03      5.30 o
   1  -3  10        2.42        5.27      4.61 o
   2  -3  10      106.44      113.71      6.30 o
   3  -3  10       68.05       75.88      7.00 o
   4  -3  10        1.38        6.07      6.25 o
   5  -3  10        4.29        8.89      5.10 o
  -5  -2  10        0.13        4.24      5.60 o
  -4  -2  10        4.90        2.18      4.54 o
  -3  -2  10        2.28       15.82      4.72 o
  -2  -2  10      203.02      192.98      7.16 o
  -1  -2  10        1.37        0.17      5.22 o
   0  -2  10       21.96       27.81      5.23 o
   1  -2  10        3.38        6.55      5.28 o
   2  -2  10       20.75       21.60      5.49 o
   3  -2  10      141.85      154.11      7.36 o
   4  -2  10       11.21        6.49      5.10 o
   5  -2  10        4.91       10.04      5.93 o
  -5  -1  10        4.96       10.77      4.23 o
  -4  -1  10        0.29        4.69      4.74 o
  -3  -1  10       12.54       13.22      4.49 o
  -2  -1  10        3.05        3.55      4.30 o
  -1  -1  10       11.98       14.21      5.15 o
   0  -1  10       29.36       31.97      4.85 o
   1  -1  10       37.75       39.15      4.14 o
   2  -1  10       28.31       28.69      4.18 o
   3  -1  10       67.54       76.37      5.21 o
   4  -1  10       14.04       15.02      4.61 o
   5  -1  10        0.80        6.19      6.09 o
   6  -1  10        2.75        5.33      5.49 o
  -6   0  10        0.05        2.47      5.44 o
  -5   0  10       16.60       16.17      4.42 o
  -4   0  10        0.04       -0.39      4.63 o
  -3   0  10        0.43        5.77      4.59 o
  -2   0  10       89.21       86.57      4.30 o
  -1   0  10       58.87       60.39      4.79 o
   0   0  10        0.38        1.69      4.00 o
   1   0  10        2.14        5.50      4.79 o
   2   0  10       43.56       49.54      4.92 o
   3   0  10      317.08      308.49      6.15 o
   4   0  10       14.99       16.17      4.73 o
   5   0  10       15.01       14.35      6.17 o
   6   0  10        0.90       -0.59      5.90 o
  -6   1  10        0.77        0.49      5.42 o
  -5   1  10        2.67        1.70      5.34 o
  -4   1  10       35.87       37.18      4.79 o
  -3   1  10        1.45       10.48      4.26 o
  -2   1  10       21.84       20.15      4.07 o
  -1   1  10        0.01        1.59      4.62 o
   0   1  10        0.09        4.80      4.69 o
   1   1  10        4.38       -1.21      5.34 o
   2   1  10       54.00       48.99      4.02 o
   3   1  10       61.93       62.50      4.86 o
   4   1  10       92.15       97.10      5.47 o
   5   1  10        5.59       15.18      6.28 o
   6   1  10       15.73       18.61      5.97 o
  -5   2  10        2.32        9.96      6.16 o
  -4   2  10       37.13       28.14      4.24 o
  -3   2  10      226.58      226.10      5.35 o
  -2   2  10      537.36      533.87     11.40 o
  -1   2  10        5.26        4.45      3.99 o
   0   2  10        1.65        9.07      3.56 o
   1   2  10       26.23       36.02      5.56 o
   2   2  10      251.40      246.84     10.91 o
   3   2  10      151.12      158.56      6.25 o
   4   2  10       31.69       32.83      5.26 o
   5   2  10        1.70        7.15      6.85 o
   6   2  10        0.53        1.48      6.57 o
  -5   3  10        1.61        5.52      5.03 o
  -4   3  10        0.22        4.09      5.37 o
  -3   3  10       88.47       80.43      4.91 o
  -2   3  10       14.36       23.87      5.27 o
  -1   3  10      270.62      265.76      7.96 o
   0   3  10        0.09        1.68      4.91 o
   1   3  10        2.59        3.66      4.40 o
   2   3  10       31.04       26.56      5.38 o
   3   3  10      113.04      107.92      5.11 o
   4   3  10        0.45        1.18      5.33 o
   5   3  10        4.93        7.59      6.12 o
   6   3  10        5.49        5.69      6.97 o
  -5   4  10        5.06        7.66      5.46 o
  -4   4  10       12.06       20.11      6.01 o
  -3   4  10       14.86       11.70      5.13 o
  -2   4  10        0.10        4.70      4.62 o
  -1   4  10       58.84       56.32      4.81 o
   0   4  10        1.04        7.20      4.24 o
   1   4  10       16.35       12.77      4.72 o
   2   4  10        1.08        8.28      5.11 o
   3   4  10       13.56       18.72      4.75 o
   4   4  10        5.05        8.87      6.02 o
   5   4  10        5.08        4.35      6.22 o
   6   4  10        0.10        3.70      7.14 o
  -4   5  10        8.83       10.58      6.32 o
  -3   5  10       16.02       17.30      5.10 o
  -2   5  10        0.88        3.97      4.68 o
  -1   5  10       28.41       26.96      4.36 o
   0   5  10       32.22       33.85      4.21 o
   1   5  10       42.16       40.67      4.61 o
   2   5  10       64.17       73.56      5.86 o
   3   5  10       19.08       18.37      4.46 o
   4   5  10        0.42        6.38      4.26 o
   5   5  10        0.05        0.43      6.37 o
  -4   6  10        0.01        3.60      4.93 o
  -3   6  10        2.42        0.91      6.25 o
  -2   6  10        9.52       10.80      4.51 o
  -1   6  10       18.22       20.16      5.32 o
   0   6  10        0.04       -6.05      4.66 o
   1   6  10       16.03       22.59      5.29 o
   2   6  10       10.22        9.54      4.44 o
   3   6  10       36.40       39.76      5.54 o
   4   6  10        0.05        3.73      4.69 o
   5   6  10        3.47       10.94      5.59 o
  -3   7  10       13.46       19.29      5.53 o
  -2   7  10        9.45       15.67      4.43 o
  -1   7  10        6.33        8.19      4.66 o
   0   7  10        0.15        9.35      4.59 o
   1   7  10        7.73        3.80      5.04 o
   2   7  10        2.68        0.74      4.25 o
   3   7  10        4.79        5.87      4.67 o
   4   7  10        0.06        7.11      5.33 o
  -2   8  10        3.07        6.13      5.29 o
  -1   8  10        3.38        5.08      4.82 o
   0   8  10        0.03        6.82      4.56 o
   1   8  10        1.37        2.75      5.13 o
   2   8  10        2.68        1.27      5.23 o
   3   8  10        1.04        3.88      5.48 o
  -2  -6  11        0.03        3.17      5.05 o
  -1  -6  11        1.61        5.74      5.76 o
   0  -6  11        0.08       -1.33      6.51 o
   1  -6  11        0.20        1.52      6.54 o
  -3  -5  11        4.77        6.78      5.92 o
  -2  -5  11       11.98       16.93      5.15 o
  -1  -5  11       16.79       17.03      4.34 o
   0  -5  11        1.41        2.93      6.30 o
   1  -5  11        5.84       14.68      6.22 o
   2  -5  11        0.32        0.58      6.22 o
   3  -5  11       17.81       16.73      6.26 o
  -4  -4  11        1.03        5.68      5.31 o
  -3  -4  11       14.74       13.08      6.29 o
  -2  -4  11        8.02        9.02      5.01 o
  -1  -4  11        1.47        8.49      5.38 o
   0  -4  11        3.45        4.99      5.43 o
   1  -4  11        0.12       -3.80      5.39 o
   2  -4  11        5.69        9.45      5.48 o
   3  -4  11       11.24       16.84      6.44 o
   4  -4  11        2.44        7.28      6.13 o
  -4  -3  11        0.35        4.23      5.22 o
  -3  -3  11        1.07        8.76      6.10 o
  -2  -3  11        0.25       -2.12      4.70 o
  -1  -3  11       17.93       22.19      5.25 o
   0  -3  11        0.52       13.73      5.88 o
   1  -3  11       23.07       31.86      4.77 o
   2  -3  11       24.79       25.28      5.18 o
   3  -3  11        4.11        6.76      5.64 o
   4  -3  11        5.38       13.66      6.32 o
  -5  -2  11        0.07        3.92      5.81 o
  -4  -2  11       36.23       37.13      5.05 o
  -3  -2  11        3.03        4.87      5.30 o
  -2  -2  11        6.07       12.53      5.24 o
  -1  -2  11        8.05       13.84      4.44 o
   0  -2  11       10.00        9.54      4.99 o
   1  -2  11        1.36        2.58      5.23 o
   2  -2  11        1.32        8.36      5.19 o
   3  -2  11       80.04       79.31      6.20 o
   4  -2  11        1.00        4.71      5.10 o
   5  -2  11        5.83       13.04      6.18 o
  -5  -1  11        1.28        5.04      4.85 o
  -4  -1  11       51.11       50.11      4.65 o
  -3  -1  11        5.80        4.86      5.23 o
  -2  -1  11        2.18        2.96      5.20 o
  -1  -1  11        2.68        7.95      3.90 o
   0  -1  11       14.37       19.92      4.33 o
   1  -1  11       15.17       22.33      4.44 o
   2  -1  11      230.84      229.48      6.05 o
   3  -1  11       24.85       21.31      4.88 o
   4  -1  11       19.82       18.71      4.65 o
   5  -1  11        1.48        7.67      5.76 o
  -5   0  11       17.81       24.51      4.85 o
  -4   0  11      107.94      100.08      5.21 o
  -3   0  11      272.48      280.69      9.59 o
  -2   0  11       23.27       21.61      4.76 o
  -1   0  11       22.52       28.31      4.82 o
   0   0  11        2.72        8.66      4.29 o
   1   0  11      109.06      109.38      5.00 o
   2   0  11      272.03      266.59      5.16 o
   3   0  11       67.37       68.59      5.51 o
   4   0  11        1.70        6.35      5.81 o
   5   0  11        0.09        3.56      6.38 o
  -5   1  11        0.01        4.48      5.10 o
  -4   1  11        5.18        5.51      5.04 o
  -3   1  11      156.60      151.30      4.42 o
  -2   1  11       53.09       54.81      4.12 o
  -1   1  11        8.16        5.47      4.24 o
   0   1  11       10.70       12.05      6.69 o
   1   1  11        5.82        3.77      3.86 o
   2   1  11       72.79       72.90      4.98 o
   3   1  11       15.70       17.53      4.78 o
   4   1  11        5.07        3.81      4.65 o
   5   1  11        0.66        9.94      5.69 o
  -5   2  11        2.40        6.87      5.81 o
  -4   2  11        4.56        4.20      5.45 o
  -3   2  11        0.89       -0.36      4.92 o
  -2   2  11       24.46       34.06      3.87 o
  -1   2  11        0.00       -2.01      4.67 o
   0   2  11        8.97       17.01      4.03 o
   1   2  11       17.91       23.60      4.45 o
   2   2  11        6.61       15.27      4.97 o
   3   2  11       37.82       39.63      5.01 o
   4   2  11       11.92       12.37      5.59 o
   5   2  11        3.41        6.83      5.09 o
  -5   3  11        2.41        6.82      4.96 o
  -4   3  11        0.13        0.12      5.59 o
  -3   3  11        2.81        2.78      4.42 o
  -2   3  11       86.66       83.85      5.49 o
  -1   3  11       11.99       16.03      5.82 o
   0   3  11        0.04       -1.84      5.11 o
   1   3  11       33.72       35.96      4.51 o
   2   3  11        0.48        4.75      4.17 o
   3   3  11        0.02        2.48      4.88 o
   4   3  11        1.50        7.82      4.97 o
   5   3  11        0.05        0.90      5.65 o
  -4   4  11       12.55       15.67      4.72 o
  -3   4  11        0.05       11.02      5.95 o
  -2   4  11        0.05        0.30      4.09 o
  -1   4  11       16.73       12.35      4.40 o
   0   4  11       37.79       30.70      4.33 o
   1   4  11       46.26       40.67      4.74 o
   2   4  11       49.73       43.40      4.81 o
   3   4  11        0.08       -5.29      6.19 o
   4   4  11        7.38        9.01      5.16 o
   5   4  11        3.65        9.58      5.80 o
  -4   5  11       38.09       39.89      5.09 o
  -3   5  11        2.25        2.06      4.35 o
  -2   5  11        2.67        0.86      4.66 o
  -1   5  11       10.47       14.62      4.31 o
   0   5  11        5.14        9.19      5.53 o
   1   5  11      124.94      120.89      4.43 o
   2   5  11        0.18       -6.81      5.18 o
   3   5  11        3.49        5.63      5.39 o
   4   5  11        2.65        7.05      4.69 o
   5   5  11        0.47        4.83      6.71 o
  -3   6  11        1.40        3.30      4.82 o
  -2   6  11        0.19        1.57      4.62 o
  -1   6  11        1.32        5.74      4.26 o
   0   6  11        1.89        2.24      4.48 o
   1   6  11       42.45       35.29      4.93 o
   2   6  11        4.76       11.83      5.43 o
   3   6  11        1.27        6.78      5.07 o
   4   6  11        0.01        3.07      5.68 o
  -2   7  11        0.70        7.00      5.87 o
  -1   7  11        2.09        0.96      4.67 o
   0   7  11        3.78        7.69      4.39 o
   1   7  11        0.07        4.61      5.08 o
   2   7  11       14.58       17.31      4.20 o
   3   7  11        0.08        4.14      5.41 o
   4   7  11        0.02        2.61      5.05 o
  -1   8  11        6.24        6.05      5.34 o
   0   8  11        4.21       11.28      5.85 o
   1   8  11        1.34        8.27      5.27 o
   2   8  11        2.19        6.02      5.01 o
  -2  -5  12        5.38        7.38      6.07 o
  -1  -5  12        3.85        9.92      6.45 o
   0  -5  12        0.32        3.94      6.52 o
   1  -5  12       30.33       28.62      5.93 o
   2  -5  12        0.50        3.67      7.95 o
  -3  -4  12        7.93       14.79      5.74 o
  -2  -4  12        8.35       21.35      5.08 o
  -1  -4  12        3.36       11.39      7.26 o
   0  -4  12        4.72        6.00      4.73 o
   1  -4  12       13.67       12.49      5.54 o
   2  -4  12       21.28       29.33      6.41 o
   3  -4  12       28.06       29.39      6.31 o
  -4  -3  12        2.74        1.54      5.46 o
  -3  -3  12        1.02        1.72      4.71 o
  -2  -3  12        0.03        2.34      5.35 o
  -1  -3  12        2.66        4.05      5.56 o
   0  -3  12        0.11        4.72      5.26 o
   1  -3  12       22.93       18.95      4.60 o
   2  -3  12        2.61        6.14      4.95 o
   3  -3  12       18.39       15.98      5.77 o
   4  -3  12       10.52       12.07      5.54 o
  -4  -2  12       10.06       11.76      5.83 o
  -3  -2  12       16.83       20.36      4.16 o
  -2  -2  12        8.06       11.94      4.27 o
  -1  -2  12        5.68       15.35      3.96 o
   0  -2  12        4.20        6.21      5.12 o
   1  -2  12        4.88        6.06      4.78 o
   2  -2  12      209.15      212.68      5.47 o
   3  -2  12        1.43        5.99      5.13 o
   4  -2  12        0.02        1.74      5.98 o
  -4  -1  12        1.15        9.21      4.63 o
  -3  -1  12       12.52       19.01      4.32 o
  -2  -1  12        7.34        6.76      3.87 o
  -1  -1  12       22.84       24.66      4.18 o
   0  -1  12       14.82        8.98      5.14 o
   1  -1  12       34.55       42.52      4.06 o
   2  -1  12        7.09        9.90      4.49 o
   3  -1  12       72.33       68.31      5.60 o
   4  -1  12        0.75        2.65      5.19 o
   5  -1  12        2.22        5.98      6.82 o
  -5   0  12       12.91       13.65      5.48 o
  -4   0  12       25.78       33.77      5.02 o
  -3   0  12       73.23       73.91      5.10 o
  -2   0  12       91.32       92.03      4.56 o
  -1   0  12        5.91        7.18      4.16 o
   0   0  12       11.25       16.85      4.76 o
   1   0  12       17.15       19.27      4.34 o
   2   0  12       49.40       46.42      4.46 o
   3   0  12        0.04        2.24      3.84 o
   4   0  12       11.17       10.85      5.56 o
   5   0  12        7.38       15.91      5.11 o
  -5   1  12        0.00        0.06      5.33 o
  -4   1  12       21.55       20.01      5.12 o
  -3   1  12        0.65        0.51      4.19 o
  -2   1  12       64.41       62.17      3.95 o
  -1   1  12        6.66        7.90      4.27 o
   0   1  12        0.67        2.09      5.15 o
   1   1  12        5.58        4.46      4.09 o
   2   1  12       55.18       55.00      4.96 o
   3   1  12        0.39       -3.60      5.16 o
   4   1  12        2.50        0.51      6.15 o
   5   1  12        0.01       -2.38      6.51 o
  -4   2  12        2.50        4.25      4.82 o
  -3   2  12        0.51        4.32      4.42 o
  -2   2  12        0.57        2.58      4.36 o
  -1   2  12       84.01       79.29      4.45 o
   0   2  12        2.30        2.85      5.48 o
   1   2  12       32.97       34.48      4.36 o
   2   2  12       17.22       21.05      4.98 o
   3   2  12       11.54       19.84      4.11 o
   4   2  12        3.45        7.52      5.46 o
   5   2  12        3.39        3.90      6.54 o
  -4   3  12        0.00       -0.49      5.19 o
  -3   3  12        9.13       10.58      4.97 o
  -2   3  12        2.58        3.22      4.58 o
  -1   3  12        2.82        9.37      4.72 o
   0   3  12       10.27        4.50      4.62 o
   1   3  12       80.60       77.74      5.13 o
   2   3  12        1.00        5.85      4.86 o
   3   3  12        0.00        2.92      4.93 o
   4   3  12        0.33        3.49      5.67 o
   5   3  12        0.86        7.49      5.44 o
  -4   4  12        0.31        0.57      4.90 o
  -3   4  12        0.83        4.46      4.64 o
  -2   4  12        0.00       -1.03      4.31 o
  -1   4  12       28.82       28.30      4.26 o
   0   4  12       17.31       18.60      4.06 o
   1   4  12       12.33       10.23      4.20 o
   2   4  12       14.00       13.55      4.87 o
   3   4  12        4.17        6.18      5.05 o
   4   4  12       15.40       19.03      5.79 o
   5   4  12        5.91        9.53      6.79 o
  -3   5  12        3.43       10.31      4.14 o
  -2   5  12        0.00        6.33      5.09 o
  -1   5  12       13.53       18.11      4.65 o
   0   5  12        3.86        6.83      4.60 o
   1   5  12        0.50        4.97      4.21 o
   2   5  12        0.23       -1.95      4.89 o
   3   5  12        5.66        6.16      4.68 o
   4   5  12        0.71        2.97      4.92 o
  -3   6  12        5.71       14.95      5.42 o
  -2   6  12       20.02       20.97      5.27 o
  -1   6  12        0.50        2.34      4.32 o
   0   6  12        0.71        8.23      4.64 o
   1   6  12        0.31        5.74      4.67 o
   2   6  12        2.43        5.29      4.05 o
   3   6  12        0.73        6.71      4.73 o
   4   6  12        5.18        6.23      5.02 o
  -2   7  12        5.17        9.51      4.92 o
  -1   7  12        1.25        7.07      4.78 o
   0   7  12        4.46        8.87      4.28 o
   1   7  12        5.92        3.55      4.92 o
   2   7  12        2.60        6.94      5.03 o
   3   7  12        2.35       13.96      5.53 o
  -2  -4  13        2.32        6.16      5.76 o
  -1  -4  13        0.06       10.53      5.86 o
   0  -4  13        1.42        5.16      5.47 o
   1  -4  13        2.79       11.40      6.54 o
   2  -4  13       38.75       37.93      6.15 o
  -3  -3  13        3.08        2.90      5.03 o
  -2  -3  13        0.36       -2.88      4.88 o
  -1  -3  13        0.39       13.13      6.21 o
   0  -3  13       24.24       24.54      4.73 o
   1  -3  13       32.62       30.41      5.14 o
   2  -3  13       26.79       26.71      6.37 o
   3  -3  13        4.66        5.37      5.99 o
  -3  -2  13       60.62       51.09      4.96 o
  -2  -2  13        0.17        2.21      5.04 o
  -1  -2  13        5.41       10.18      5.41 o
   0  -2  13        3.19        9.28      5.37 o
   1  -2  13      182.22      189.13      5.51 o
   2  -2  13       16.51       25.07      5.63 o
   3  -2  13        0.02        1.46      5.24 o
   4  -2  13        0.07        2.88      5.10 o
  -4  -1  13       32.48       28.50      5.34 o
  -3  -1  13        0.19        2.05      4.79 o
  -2  -1  13       17.74       17.23      4.34 o
  -1  -1  13        1.57        8.30      5.58 o
   0  -1  13        4.03       11.36      4.73 o
   1  -1  13       75.11       72.56      4.85 o
   2  -1  13       13.08        9.33      4.67 o
   3  -1  13        0.13        5.60      4.49 o
   4  -1  13        0.09        5.46      5.33 o
  -4   0  13        2.34        5.42      4.31 o
  -3   0  13        8.59       14.41      5.44 o
  -2   0  13       10.26        6.10      4.97 o
  -1   0  13        3.14        7.40      4.60 o
   0   0  13        0.19       -1.74      4.35 o
   1   0  13        2.62       -3.62      4.75 o
   2   0  13       39.95       36.10      4.40 o
   3   0  13        3.21        8.98      5.03 o
   4   0  13        1.34        5.32      5.25 o
  -4   1  13        1.57        4.99      4.89 o
  -3   1  13        1.27        3.40      4.88 o
  -2   1  13       18.21       25.74      4.43 o
  -1   1  13        1.01        9.57      4.84 o
   0   1  13        8.65       15.29      4.43 o
   1   1  13       18.60       22.05      4.77 o
   2   1  13        8.63       11.54      5.43 o
   3   1  13        8.38        9.89      4.70 o
   4   1  13        0.26        9.73      5.78 o
  -4   2  13        2.16        2.28      4.74 o
  -3   2  13        0.60        5.33      4.34 o
  -2   2  13       20.05       21.85      4.75 o
  -1   2  13        1.81        4.41      4.16 o
   0   2  13       35.38       36.49      4.45 o
   1   2  13       39.62       34.61      4.31 o
   2   2  13       12.26       12.06      5.04 o
   3   2  13        2.13        5.92      5.36 o
   4   2  13        0.00       -0.82      5.78 o
  -4   3  13        6.34        6.64      6.75 o
  -3   3  13        2.47       -0.46      5.13 o
  -2   3  13        4.94       10.65      4.67 o
  -1   3  13        3.42       11.16      4.89 o
   0   3  13       31.88       35.95      4.74 o
   1   3  13       19.44       16.47      5.58 o
   2   3  13        7.86       14.52      5.40 o
   3   3  13        1.18       12.76      5.64 o
   4   3  13        3.90        3.63      5.69 o
  -3   4  13        0.78        6.36      5.22 o
  -2   4  13        0.04        5.95      5.58 o
  -1   4  13        1.54        2.05      4.24 o
   0   4  13        7.03        5.58      5.40 o
   1   4  13        4.82       10.98      5.54 o
   2   4  13        0.11       -0.85      5.43 o
   3   4  13        0.55        4.98      4.62 o
   4   4  13        0.23        5.21      6.74 o
  -3   5  13        0.39       -2.54      6.03 o
  -2   5  13        0.07        6.90      4.44 o
  -1   5  13        1.56        0.29      5.45 o
   0   5  13        8.19       15.13      4.60 o
   1   5  13        0.02       -0.79      5.48 o
   2   5  13        4.33        8.55      4.43 o
   3   5  13        9.16       22.23      6.49 o
   4   5  13        1.10       13.19      6.10 o
  -2   6  13        1.57        8.72      4.43 o
  -1   6  13        0.07        1.65      5.60 o
   0   6  13       10.59       15.40      4.56 o
   1   6  13        0.67        2.73      4.51 o
   2   6  13        0.48        6.62      5.30 o
   3   6  13        0.02       -3.64      4.89 o
   0   7  13        8.55       12.05      5.00 o
   1   7  13        1.15        9.18      5.39 o
  -2  -3  14        0.43       -4.06      5.07 o
  -1  -3  14        3.22       10.07      5.57 o
   0  -3  14        1.43        2.22      5.86 o
   1  -3  14        3.85        2.38      4.61 o
   2  -3  14        1.44        1.52      5.48 o
  -2  -2  14        2.30        6.13      5.32 o
  -1  -2  14        2.62        9.04      5.66 o
   0  -2  14        9.28       10.00      5.60 o
   1  -2  14        2.01        3.75      4.46 o
   2  -2  14        5.05        4.46      5.29 o
   3  -2  14        2.54        1.14      5.50 o
  -3  -1  14       13.61        9.61      5.32 o
  -2  -1  14        9.27        6.95      4.46 o
  -1  -1  14        7.46       15.37      4.72 o
   0  -1  14       27.59       19.74      4.79 o
   1  -1  14        1.48        7.58      4.41 o
   2  -1  14        1.78        9.09      5.15 o
   3  -1  14        0.12        2.68      5.13 o
  -3   0  14        0.23       -2.79      5.25 o
  -2   0  14        8.17        5.71      4.68 o
  -1   0  14       29.50       34.56      5.84 o
   0   0  14       23.72       27.79      4.79 o
   1   0  14        1.32        1.26      4.42 o
   2   0  14        8.29        7.33      4.70 o
   3   0  14        0.11        4.72      4.96 o
  -3   1  14        0.01        5.41      4.79 o
  -2   1  14        1.45       11.93      5.10 o
  -1   1  14        0.03        1.15      5.06 o
   0   1  14       94.67       88.00      8.17 o
   1   1  14        3.71        3.95      4.61 o
   2   1  14        5.17       13.39      4.53 o
   3   1  14        1.17        3.27      4.82 o
   4   1  14        2.29        8.88      5.60 o
  -3   2  14        0.57        3.25      4.91 o
  -2   2  14        0.11        1.84      4.61 o
  -1   2  14        1.33        4.18      4.55 o
   0   2  14       19.38       24.06      4.59 o
   1   2  14       16.06       14.65      4.65 o
   2   2  14        0.11        4.85      4.66 o
   3   2  14        0.60        7.14      5.68 o
   4   2  14       16.39       16.78      6.06 o
  -3   3  14        0.20        3.56      5.05 o
  -2   3  14        3.60        3.21      5.20 o
  -1   3  14        1.37        1.53      5.36 o
   0   3  14        0.17        4.87      5.30 o
   1   3  14       11.20       19.62      5.46 o
   2   3  14        0.42        7.02      5.61 o
   3   3  14       10.27       12.05      5.38 o
   4   3  14        3.18       12.50      5.58 o
  -2   4  14        8.11        4.27      5.33 o
  -1   4  14       13.37       19.66      5.12 o
   0   4  14        0.76       13.15      5.44 o
   1   4  14        2.06        6.65      4.92 o
   2   4  14        2.89        5.83      5.72 o
   3   4  14        8.83       17.24      5.91 o
  -2   5  14        4.94        0.73      5.49 o
  -1   5  14        3.10        8.83      5.04 o
   0   5  14        2.81        3.78      4.88 o
   1   5  14        0.04        1.15      5.92 o
   2   5  14        8.79       12.56      5.36 o
   3   5  14       15.55       16.68      4.84 o
   0   6  14        6.27       11.95      4.67 o
   1   6  14        0.68        3.35      5.44 o
  -1  -2  15        0.28        3.22      5.07 o
   0  -2  15        0.22        4.96      5.32 o
   1  -2  15        0.00        2.49      5.07 o
  -2  -1  15        0.34        5.35      4.64 o
  -1  -1  15        9.73       16.03      5.82 o
   0  -1  15        4.31       12.37      5.22 o
   1  -1  15        0.32        0.67      4.81 o
   2  -1  15        3.54        6.63      4.98 o
  -2   0  15       10.97       11.67      4.39 o
  -1   0  15        0.04       -0.16      5.38 o
   0   0  15        8.19       10.32      4.80 o
   1   0  15       23.46       14.22      4.90 o
   2   0  15        5.90        8.76      4.65 o
  -2   1  15        1.70        5.76      4.89 o
  -1   1  15        7.01        9.77      4.81 o
   0   1  15        0.54        5.30      5.05 o
   1   1  15        0.12        4.34      5.68 o
   2   1  15        5.59        9.39      5.90 o
   3   1  15        0.27        1.82      5.40 o
  -2   2  15        0.72        3.23      4.53 o
  -1   2  15        9.15        4.64      4.49 o
   0   2  15        0.02        4.51      5.60 o
   1   2  15        0.02        4.66      4.73 o
   2   2  15        0.16        3.11      5.89 o
   3   2  15        2.85        9.67      6.60 o
  -2   3  15        0.26       10.64      5.35 o
  -1   3  15        4.20        2.21      5.76 o
   0   3  15        4.68       11.35      6.39 o
   1   3  15        6.63       19.62      5.88 o
   2   3  15        0.08        7.83      6.66 o
  -1   4  15        0.94        0.25      5.70 o
   0   4  15        1.39        2.26      5.83 o
   1   4  15        0.60        5.63      5.88 o
   2   4  15        0.86        3.57      5.35 o
   0   1  16        0.94        5.93      5.40 o
   0   2  16        0.01       -3.02      5.03 o
 
